# Supplementary material for: CYR61 Acts as an Intracellular Microtubule-Associated Protein and Coordinates Mitotic Progression via PLK1-FBW7 Pathway
Source: Int J Biol Sci. 2024 Jun 3;20(8):3140–55. doi: 10.7150/ijbs.93335 (PMC11186368; doi:10.7150/ijbs.93335)
Supplement: Supplementary file 1 — Supplementary tables. [file ijbsv20p3140s1.xlsx]

## Sheet: CYR61
Accession	Description	Coverage [%]	# Peptides	# PSMs	# Unique Peptides	Gene Symbol
P35579-1	Myosin-9 [OS=Homo sapiens]	45	93	132	84	MYH9
O60841	Eukaryotic translation initiation factor 5B [OS=Homo sapiens]	34	40	50	40	EIF5B
O43852-4	Isoform 4 of Calumenin [OS=Homo sapiens]	41	15	24	3	CALU
O43852	Calumenin [OS=Homo sapiens]	41	13	21	1	CALU
P60709	Actin, cytoplasmic 1 [OS=Homo sapiens]	35	12	22	5	ACTB
P09884	DNA polymerase alpha catalytic subunit [OS=Homo sapiens]	15	19	21	19	POLA1
P09874	Poly [ADP-ribose] polymerase 1 [OS=Homo sapiens]	23	19	20	19	PARP1
P07437	tubulin beta chain [OS=Homo sapiens]	31	9	21	3	TUBB
P13010	X-ray repair cross-complementing protein 5 [OS=Homo sapiens]	23	17	19	17	XRCC5
O60271-2	Isoform 2 of C-Jun-amino-terminal kinase-interacting protein 4 [OS=Homo sapiens]	17	18	20	18	SPAG9
Q7Z406-1	myosin-14 [OS=Homo sapiens]	8	15	18	6	MYH14
P63267-1	actin, gamma-enteric smooth muscle [OS=Homo sapiens]	22	8	19	1	actg2; Actg2; ACTG2; Actg2_0; Actg2_1; DGUOK; LOC101350857; LOC111147986; LOC117437124; LOC117673363
P23508-1	Colorectal mutant cancer protein [OS=Homo sapiens]	23	15	16	15	MCC
Q8TBC3	SH3KBP1-binding protein 1 [OS=Homo sapiens]	23	12	15	10	SHKBP1
P04350	Tubulin beta-4A chain [OS=Homo sapiens]	22	7	18	1	TUBB4A
Q2NL82	Pre-rRNA-processing protein TSR1 homolog [OS=Homo sapiens]	19	14	16	14	TSR1
P31327-1	Carbamoyl-phosphate synthase [ammonia], mitochondrial [OS=Homo sapiens]	11	16	16	16	CPS1
P12956	X-ray repair cross-complementing protein 6 [OS=Homo sapiens]	24	14	14	14	XRCC6
P14618	Pyruvate kinase PKM [OS=Homo sapiens]	24	9	12	9	PKM
P68366	Tubulin alpha-4A chain [OS=Homo sapiens]	24	8	11	2	TUBA4A
P15880	40S ribosomal protein S2 [OS=Homo sapiens]	32	7	12	7	RPS2
P00966	Argininosuccinate synthase [OS=Homo sapiens]	21	11	13	11	ASS1
Q01433-1	AMP deaminase 2 [OS=Homo sapiens]	18	11	12	11	AMPD2
P36578	60S ribosomal protein L4 [OS=Homo sapiens]	22	9	12	9	RPL4
P31943	Heterogeneous nuclear ribonucleoprotein H [OS=Homo sapiens]	29	8	10	4	HNRNPH1
Q9Y5J1	U3 small nucleolar RNA-associated protein 18 homolog [OS=Homo sapiens]	22	8	11	8	UTP18
P08238	Heat shock protein HSP 90-beta [OS=Homo sapiens]	18	11	11	4	HSP90AB1
Q9BQE3	Tubulin alpha-1C chain [OS=Homo sapiens]	26	9	11	3	TUBA1C
P17844	probable ATP-dependent RNA helicase DDX5 [OS=Homo sapiens]	21	13	13	9	DDX5
Q14192	Four and a half LIM domains protein 2 [OS=Homo sapiens]	37	11	12	11	FHL2
P13639	Elongation factor 2 [OS=Homo sapiens]	18	12	12	12	EEF2
P49750-1	YLP motif-containing protein 1 [OS=Homo sapiens]	6	10	12	10	YLPM1
P19474	E3 ubiquitin-protein ligase TRIM21 [OS=Homo sapiens]	27	12	12	12	TRIM21
Q9Y597-2	Isoform 2 of BTB/POZ domain-containing protein KCTD3 [OS=Homo sapiens]	16	11	11	9	KCTD3
P22102-1	trifunctional purine biosynthetic protein adenosine-3 [OS=Homo sapiens]	10	11	11	11	GART
Q7Z4S6-1	Kinesin-like protein KIF21A [OS=Homo sapiens]	6	8	9	8	KIF21A
P26373-1	60S ribosomal protein L13 [OS=Homo sapiens]	30	7	10	7	RPL13
O15027-1	Protein transport protein Sec16A [OS=Homo sapiens]	5	10	11	10
P25705-1	ATP synthase subunit alpha, mitochondrial [OS=Homo sapiens]	18	8	10	8	ATP5F1A; HEL-S-123m
P02545	Prelamin-A/C [OS=Homo sapiens]	16	9	9	9	LMNA
P62906	60S ribosomal protein L10A [OS=Homo sapiens]	37	8	9	8	RPL10A
P68104	Elongation factor 1-alpha 1 [OS=Homo sapiens]	20	6	8	6	EEF1A1
P62424	60S ribosomal protein L7a [OS=Homo sapiens]	24	7	9	7	RPL7A
P11021	78 kDa glucose-regulated protein [OS=Homo sapiens]	16	8	9	7	HSPA5
P07951-1	Tropomyosin beta chain [OS=Homo sapiens]	26	9	10	3	TPM2
P39023	60S ribosomal protein L3 [OS=Homo sapiens]	26	9	9	9	RPL3
Q12888-1	TP53-binding protein 1 [OS=Homo sapiens]	7	9	9	9	TP53BP1
P21333	Filamin-A [OS=Homo sapiens]	5	9	9	8	FLNA
P07900	Heat shock protein HSP 90-alpha [OS=Homo sapiens]	13	9	9	3	HSP90AA1
Q86W92-2	Isoform 2 of Liprin-beta-1 [OS=Homo sapiens]	8	7	9	7	PPFIBP1
P02768-1	Serum albumin [OS=Homo sapiens]	12	7	9	7	ALB
Q9Y3I0	tRNA-splicing ligase RtcB homolog [OS=Homo sapiens]	19	8	9	8	RTCB
P05549	Transcription factor AP-2-alpha [OS=Homo sapiens]	18	7	9	7	TFAP2A
P55795	heterogeneous nuclear ribonucleoprotein H2 [OS=Homo sapiens]	18	5	7	1	HNRNPH2
O43896	Kinesin-like protein KIF1C [OS=Homo sapiens]	9	7	9	6	KIF1C
Q07666	KH domain-containing, RNA-binding, signal transduction-associated protein 1 [OS=Homo sapiens]	12	6	7	6	KHDRBS1
P62701	40S ribosomal protein S4, X isoform [OS=Homo sapiens]	22	6	8	6	RPS4X
P43243	Matrin-3 [OS=Homo sapiens]	8	7	8	7	MATR3
P0DMV8	heat shock 70 kDa protein 1A [OS=Homo sapiens]	13	7	8	6	HSPA1A
P07814	Bifunctional glutamate/proline--tRNA ligase [OS=Homo sapiens]	7	10	10	10	EPRS1
P63010-1	AP-2 complex subunit beta [OS=Homo sapiens]	8	8	8	8	Ap2b1; AP2B1; LOC101351101; LOC111151383; SLFN5
P60660	Myosin light polypeptide 6 [OS=Homo sapiens]	40	6	7	6	MYL6
P33176	Kinesin-1 heavy chain [OS=Homo sapiens]	9	8	8	8	KIF5B
Q15293	Reticulocalbin-1 [OS=Homo sapiens]	23	4	6	4	RCN1
P06753-2	Isoform 2 of Tropomyosin alpha-3 chain [OS=Homo sapiens]	25	9	9	4	TPM3
P11142-1	Heat shock cognate 71 kDa protein [OS=Homo sapiens]	13	8	8	6	CLMP; DKFZp459D1928; HEL-S-72p; Hspa8; HSPA8; LOC111153698; LOC123392160
P78527	DNA-dependent protein kinase catalytic subunit [OS=Homo sapiens]	3	7	7	7	PRKDC
O60506	Heterogeneous nuclear ribonucleoprotein Q [OS=Homo sapiens]	14	8	8	4	SYNCRIP
P31942	Heterogeneous nuclear ribonucleoprotein H3 [OS=Homo sapiens]	26	6	8	6	HNRNPH3
Q14257	Reticulocalbin-2 [OS=Homo sapiens]	30	7	7	7	RCN2
P61247	40S ribosomal protein S3a [OS=Homo sapiens]	20	6	8	6	RPS3A
Q02878	60S ribosomal protein L6 [OS=Homo sapiens]	16	6	8	6	RPL6
P16402	Histone H1.3 [OS=Homo sapiens]	19	5	7	4	H1-3
P18124	60S ribosomal protein L7 [OS=Homo sapiens]	25	7	8	7	RPL7
P30050-1	60S ribosomal protein L12 [OS=Homo sapiens]	49	6	6	6	LOC111146158; Rpl12; RPL12
O14979-1	Heterogeneous nuclear ribonucleoprotein D-like [OS=Homo sapiens]	11	5	6	5	HNRNPDL; HNRPDL
P22626	heterogeneous nuclear ribonucleoproteins A2/B1 [OS=Homo sapiens]	29	7	7	7	HNRNPA2B1
P00450	Ceruloplasmin [OS=Homo sapiens]	9	6	7	6	CP
Q9UBP9	PTB domain-containing engulfment adapter protein 1 [OS=Homo sapiens]	23	7	7	7	GULP1
P18621	60S ribosomal protein L17 [OS=Homo sapiens]	32	5	6	5	RPL17
P52597	Heterogeneous nuclear ribonucleoprotein F [OS=Homo sapiens]	17	5	7	4	HNRNPF
P04406-1	glyceraldehyde-3-phosphate dehydrogenase [OS=Homo sapiens]	16	3	6	3	GAPDH; HEL-S-162eP; LOC117800120
P11940-1	Polyadenylate-binding protein 1 [OS=Homo sapiens]	10	5	6	4	Pabpc1; PABPC1
P09493-1	Tropomyosin alpha-1 chain [OS=Homo sapiens]	23	7	7	1	TPM1
P10809	60 kDa heat shock protein, mitochondrial [OS=Homo sapiens]	13	6	7	6	HSPD1
Q9UPS8-1	Ankyrin repeat domain-containing protein 26 [OS=Homo sapiens]	4	6	7	6	ANKRD26
P04843	Dolichyl-diphosphooligosaccharide--protein glycosyltransferase subunit 1 [OS=Homo sapiens]	14	7	7	7	RPN1
Q6P1L8	39S ribosomal protein L14, mitochondrial [OS=Homo sapiens]	39	5	6	5	MRPL14
P61221	ATP-binding cassette sub-family E member 1 [OS=Homo sapiens]	12	5	6	5	ABCE1
Q92499	ATP-dependent RNA helicase DDX1 [OS=Homo sapiens]	11	8	8	8	DDX1
O14950	Myosin regulatory light chain 12B [OS=Homo sapiens]	23	4	7	4	MYL12B
Q9BQ04	RNA-binding protein 4B [OS=Homo sapiens]	18	5	6	1	RBM4B
Q00839	Heterogeneous nuclear ribonucleoprotein U [OS=Homo sapiens]	11	6	6	6	HNRNPU
Q9BUF5	Tubulin beta-6 chain [OS=Homo sapiens]	11	4	7	2	TUBB6
Q02543	60S ribosomal protein L18a [OS=Homo sapiens]	30	5	7	5	RPL18A
P62241	40S ribosomal protein S8 [OS=Homo sapiens]	27	5	6	5	RPS8
Q9BWF3-1	RNA-binding protein 4 [OS=Homo sapiens]	21	5	6	1	LOC111522220; LOC112606553; RBM14; RBM4
P17987	T-complex protein 1 subunit alpha [OS=Homo sapiens]	11	6	6	6	TCP1
O94915-1	protein furry homolog-like [OS=Homo sapiens]	2	5	5	5	FRYL
O75529-1	TAF5-like RNA polymerase II p300/CBP-associated factor-associated factor 65 kDa subunit 5L [OS=Homo sapiens]	11	5	5	5	TAF5L
Q8NEM2	SHC SH2 domain-binding protein 1 [OS=Homo sapiens]	9	5	5	5	SHCBP1
O95782	AP-2 complex subunit alpha-1 [OS=Homo sapiens]	7	6	6	6	AP2A1
P05787	Keratin, type II cytoskeletal 8 [OS=Homo sapiens]	11	6	6	6	KRT8
P62753	40S RIBOSOMAL PROTEIN S6 [OS=Homo sapiens]	18	4	5	4	RPS6
Q9NR09	Baculoviral IAP repeat-containing protein 6 [OS=Homo sapiens]	1	6	6	6
P23396-1	40S ribosomal protein S3 [OS=Homo sapiens]	21	5	6	5	RPS3
Q562R1	Beta-actin-like protein 2 [OS=Homo sapiens]	16	4	6	1	ACTBL2
P31040	Succinate dehydrogenase [ubiquinone] flavoprotein subunit, mitochondrial [OS=Homo sapiens]	9	5	5	5	SDHA
P46940	Ras GTPase-activating-like protein IQGAP1 [OS=Homo sapiens]	4	6	6	6	IQGAP1
P33992	DNA replication licensing factor mcm5 [OS=Homo sapiens]	10	6	6	6	MCM5
O43684	Mitotic checkpoint protein BUB3 [OS=Homo sapiens]	21	6	6	6	BUB3
P09493-5	Isoform 5 of Tropomyosin alpha-1 chain [OS=Homo sapiens]	20	6	6	1	TPM1
P50402	Emerin [OS=Homo sapiens]	26	4	5	4	EMD
Q13642-1	Isoform 1 of Four and a half LIM domains protein 1 [OS=Homo sapiens]	19	5	5	5	FHL1
P06733-1	alpha-enolase [OS=Homo sapiens]	15	5	5	5	ENO1; HEL-S-17; LOC117800423
P11387	DNA topoisomerase 1 [OS=Homo sapiens]	9	5	5	5	TOP1
Q8NC51-3	Isoform 3 of Plasminogen activator inhibitor 1 RNA-binding protein [OS=Homo sapiens]	22	5	5	1	SERBP1
Q92841-1	Isoform 2 of Probable ATP-dependent RNA helicase DDX17 [OS=Homo sapiens]	10	6	6	2	DDX17
O43390-1	heterogeneous nuclear ribonucleoprotein r [OS=Homo sapiens]	10	6	6	2	Hnrnpr; HNRNPR; LOC111154612
Q96AE4	Far upstream element-binding protein 1 [OS=Homo sapiens]	10	5	5	5	FUBP1
P62826	GTP-binding nuclear protein RAN [OS=Homo sapiens]	19	4	5	4	RAN
P46781	40S ribosomal protein S9 [OS=Homo sapiens]	27	6	6	6	RPS9
P41091	eukaryotic translation initiation factor 2 subunit 3 [OS=Homo sapiens]	13	5	5	5	EIF2S3
P83731	60S ribosomal protein L24 [OS=Homo sapiens]	20	4	5	4	RPL24
Q7KZF4	staphylococcal nuclease domain-containing protein 1 [OS=Homo sapiens]	6	5	5	5	SND1
Q9UQ35	serine/arginine repetitive matrix protein 2 [OS=Homo sapiens]	3	4	4	4	SRRM2
Q96D15	Reticulocalbin-3 [OS=Homo sapiens]	17	3	4	3	RCN3
P14868	Aspartate--tRNA ligase, cytoplasmic [OS=Homo sapiens]	12	5	5	5	DARS1
Q96AG4	Leucine-rich repeat-containing protein 59 [OS=Homo sapiens]	16	5	5	5	LRRC59
Q14807	Kinesin-like protein KIF22 [OS=Homo sapiens]	2	1	6	1	KIF22
Q86TG7-1	Retrotransposon-derived protein PEG10 [OS=Homo sapiens]	5	2	3	2	PEG10
Q9UBB4-1	Ataxin-10 [OS=Homo sapiens]	11	4	4	4	ATXN10
Q8NC51-1	Plasminogen activator inhibitor 1 RNA-binding protein [OS=Homo sapiens]	15	5	5	1	SERBP1
P84098	60S ribosomal protein L19 [OS=Homo sapiens]	17	4	5	3	RPL19
O15523	atp-dependent rna helicase ddx3y [OS=Homo sapiens]	8	5	5	1	DDX3Y
Q13643	four and a half LIM domains protein 3 [OS=Homo sapiens]	13	2	3	2	FHL3
Q92900	Regulator of nonsense transcripts 1 [OS=Homo sapiens]	5	5	5	5	UPF1
P49736	DNA replication licensing factor mcm2 [OS=Homo sapiens]	6	4	4	4	MCM2
P62888	60S ribosomal protein L30 [OS=Homo sapiens]	31	3	4	3	RPL30
O00571	ATP-dependent RNA helicase DDX3X [OS=Homo sapiens]	8	5	5	1	DDX3X
Q12962	transcription initiation factor TFIID subunit 10 [OS=Homo sapiens]	27	4	4	4	TAF10
O60716-1	Catenin delta-1 [OS=Homo sapiens]	6	5	5	5	CTNND1
Q9UQ80	proliferation-associated protein 2G4 [OS=Homo sapiens]	13	4	4	4	PA2G4
P20042	Eukaryotic translation initiation factor 2 subunit 2 [OS=Homo sapiens]	19	4	4	4	EIF2S2
P61978	Heterogeneous nuclear ribonucleoprotein K [OS=Homo sapiens]	12	4	4	4	HNRNPK
P62280	40S ribosomal protein S11 [OS=Homo sapiens]	29	4	4	4	RPS11
P35527	Keratin, type I cytoskeletal 9 [OS=Homo sapiens]	12	5	5	5	KRT9
Q14683	structural maintenance of chromosomes protein 1a [OS=Homo sapiens]	4	5	5	5	SMC1A
Q00610-1	Clathrin heavy chain 1 [OS=Homo sapiens]	3	3	3	3	Cltc; CLTC
Q9Y6J9	TAF6-like RNA polymerase II p300/CBP-associated factor-associated factor 65 kDa subunit 6L [OS=Homo sapiens]	8	4	4	4	TAF6L
Q07020	60S ribosomal protein L18 [OS=Homo sapiens]	21	4	5	4	RPL18
Q07065	Cytoskeleton-associated protein 4 [OS=Homo sapiens]	6	4	5	4	CKAP4
Q15459	splicing factor 3A subunit 1 [OS=Homo sapiens]	6	4	4	4	SF3A1
P39019	40S ribosomal protein S19 [OS=Homo sapiens]	33	5	5	5	RPS19
Q13769	THO complex subunit 5 homolog [OS=Homo sapiens]	8	4	4	4	THOC5
P00367	Glutamate dehydrogenase 1, mitochondrial [OS=Homo sapiens]	11	4	4	4	GLUD1
P07996	thrombospondin-1 [OS=Homo sapiens]	7	4	4	4	THBS1
P62917	60S ribosomal protein L8 [OS=Homo sapiens]	16	4	4	4	RPL8
Q16527	Cysteine and glycine-rich protein 2 [OS=Homo sapiens]	24	4	4	4	CSRP2
P62750	60S ribosomal protein L23a [OS=Homo sapiens]	20	3	4	3	RPL23A
Q9UKS6	Protein kinase C and casein kinase substrate in neurons protein 3 [OS=Homo sapiens]	11	4	4	4	PACSIN3
P07910-1	Heterogeneous nuclear ribonucleoproteins C1/C2 [OS=Homo sapiens]	15	4	4	4	HNRNPC
Q9H0B6	Kinesin light chain 2 [OS=Homo sapiens]	8	5	5	4	KLC2
Q99832	T-complex protein 1 subunit eta [OS=Homo sapiens]	10	4	4	4	CCT7
P43490	nicotinamide phosphoribosyltransferase [OS=Homo sapiens]	12	4	4	4	NAMPT
P61313-1	60S ribosomal protein L15 [OS=Homo sapiens]	12	2	4	2	LOC111155115; NR1D2; Rpl15; RPL15
P40227-1	T-complex protein 1 subunit zeta [OS=Homo sapiens]	10	4	4	2	CCT6A
P16401	Histone H1.5 [OS=Homo sapiens]	10	3	4	2	H1-5
Q9HCE1	Putative helicase MOV-10 [OS=Homo sapiens]	5	5	5	5	MOV10
P60842	Eukaryotic initiation factor 4A-I [OS=Homo sapiens]	9	4	4	4	EIF4A1
Q14566	DNA replication licensing factor MCM6 [OS=Homo sapiens]	7	4	4	4	MCM6
Q13428-1	Treacle protein [OS=Homo sapiens]	4	4	4	4	TCOF1
P62805	histone H4 [OS=Homo sapiens]	21	3	4	3	H4C1; H4C11; H4C12; H4C13; H4C14; H4C15; H4C16; H4C2; H4C3; H4C4; H4C5; H4C6; H4C8; H4C9
Q6PKG0-1	La-related protein 1 [OS=Homo sapiens]	6	4	4	4	LARP1
P34897-1	Serine hydroxymethyltransferase, mitochondrial [OS=Homo sapiens]	9	5	5	5	HEL-S-51e; SHMT2
Q9Y2H5	Pleckstrin homology domain-containing family A member 6 [OS=Homo sapiens]	3	3	4	3	PLEKHA6
Q96FV9-1	THO complex subunit 1 [OS=Homo sapiens]	8	4	4	4	THOC1
P61254	60S ribosomal protein L26 [OS=Homo sapiens]	12	3	4	3	RPL26
P47897	glutamine--tRNA ligase [OS=Homo sapiens]	7	4	4	4	QARS1
Q14764	major vault protein [OS=Homo sapiens]	7	4	4	4	MVP
P06576	ATP synthase subunit beta, mitochondrial [OS=Homo sapiens]	9	4	4	4	ATP5F1B
P62829	60S ribosomal protein L23 [OS=Homo sapiens]	24	3	5	3	RPL23
P26640	Valine--tRNA ligase [OS=Homo sapiens]	4	4	4	4	VARS1
P21291	Cysteine and glycine-rich protein 1 [OS=Homo sapiens]	29	3	3	3	CSRP1
P62249	40S ribosomal protein S16 [OS=Homo sapiens]	22	4	4	4	RPS16
Q5BKZ1	DBIRD complex subunit ZNF326 [OS=Homo sapiens]	12	4	4	4	ZNF326
Q08J23	tRNA (Cytosine(34)-C(5))-methyltransferase [OS=Homo sapiens]	8	4	4	4	NSUN2
Q14247-1	Src substrate cortactin [OS=Homo sapiens]	11	4	4	4	CTTN
P14625	Endoplasmin [OS=Homo sapiens]	5	3	3	2	HSP90B1
Q13310	Polyadenylate-binding protein 4 [OS=Homo sapiens]	4	2	4	1	PABPC4
Q12802-1	A-kinase anchor protein 13 [OS=Homo sapiens]	2	4	4	4	AKAP13
P11182	Lipoamide acyltransferase component of branched-chain alpha-keto acid dehydrogenase complex, mitochondrial [OS=Homo sapiens]	9	4	4	4	DBT
P62851	40S ribosomal protein S25 [OS=Homo sapiens]	22	3	4	3	RPS25
Q6ZMN7-1	Pdz domain-containing ring finger protein 4 [OS=Homo sapiens]	1	1	5	1	PDZRN4
Q93008-1	Isoform 2 of Probable ubiquitin carboxyl-terminal hydrolase FAF-X [OS=Homo sapiens]	2	4	4	4	USP9X
O43175	D-3-phosphoglycerate dehydrogenase [OS=Homo sapiens]	9	3	3	3	PHGDH
Q14258	E3 ubiquitin/ISG15 ligase TRIM25 [OS=Homo sapiens]	7	3	3	3	TRIM25
Q96CW1	AP-2 complex subunit mu [OS=Homo sapiens]	9	4	4	4	AP2M1
P51991-1	Heterogeneous nuclear ribonucleoprotein A3 [OS=Homo sapiens]	11	3	3	3	HNRNPA3; HNRPA3
O60701	UDP-glucose 6-dehydrogenase [OS=Homo sapiens]	9	3	3	3	UGDH
P12268	inosine-5'-monophosphate dehydrogenase 2 [OS=Homo sapiens]	8	3	3	3	IMPDH2
P50579	methionine aminopeptidase 2 [OS=Homo sapiens]	7	3	3	3	METAP2
P38159-1	RNA-binding motif protein, X chromosome [OS=Homo sapiens]	10	4	4	4	LOC111139342; RBMX; RBMXL1
Q09666-1	Neuroblast differentiation-associated protein AHNAK [OS=Homo sapiens]	5	4	6	4	AHNAK
P26599	Polypyrimidine tract-binding protein 1 [OS=Homo sapiens]	10	4	4	4	PTBP1
P31483-2	Isoform Short of Nucleolysin TIA-1 isoform p40 [OS=Homo sapiens]	11	3	3	3	TIA1
P16989-1	Y-box-binding protein 3 [OS=Homo sapiens]	9	3	3	3	CSDA; YBX3
P47755	F-actin-capping protein subunit alpha-2 [OS=Homo sapiens]	16	3	3	3	CAPZA2
O43823	A-kinase anchor protein 8 [OS=Homo sapiens]	8	3	4	3	AKAP8
P01031	Complement C5 [OS=Homo sapiens]	2	4	4	4	C5
Q9NR30-1	Nucleolar RNA helicase 2 [OS=Homo sapiens]	5	4	4	4	DDX21
P78371-1	T-complex protein 1 subunit beta [OS=Homo sapiens]	8	4	4	4	CCT2; HEL-S-100n
P50991	T-complex protein 1 subunit delta [OS=Homo sapiens]	9	4	4	4	CCT4
P62820	Ras-related protein Rab-1A [OS=Homo sapiens]	21	3	3	2	RAB1A
P39748	Flap endonuclease 1 [OS=Homo sapiens]	9	3	3	3	FEN1
Q9UKM9-1	RNA-binding protein Raly [OS=Homo sapiens]	14	3	3	3	RALY
P61019-1	Ras-related protein Rab-2A [OS=Homo sapiens]	19	3	3	3	LOC111155454; RAB2; Rab2a; RAB2A
P33993-1	DNA replication licensing factor MCM7 [OS=Homo sapiens]	5	3	3	3	MCM7
Q15149-1	plectin [OS=Homo sapiens]	1	3	3	3	PLEC
P31629	Transcription factor HIVEP2 [OS=Homo sapiens]	1	1	3	1	HIVEP2
P53621-1	coatomer subunit alpha [OS=Homo sapiens]	3	4	4	4	COPA
Q9BUJ2-1	Heterogeneous nuclear ribonucleoprotein U-like protein 1 [OS=Homo sapiens]	3	3	3	3	HNRNPUL1
Q71UI9-1	Histone H2A.V [OS=Homo sapiens]	15	2	3	2	h2afv; H2AFV; H2AFVA; H2AV; h2az2; H2az2; H2AZ2; h2az2a; LOC100512448; LOC100562775; LOC100706645; LOC100766018; LOC100933193; LOC101080230; LOC101170644; LOC101332802; LOC101348798; LOC101364558; LOC101572634; LOC101605680; LOC101681550; LOC101837114; LOC102831016; LOC102905332; LOC102980685; LOC103037668; LOC103079983; LOC103114743; LOC103211909; LOC103269282; LOC103674566; LOC103734994; LOC104…
Q92945	Far upstream element-binding protein 2 [OS=Homo sapiens]	10	3	3	3	KHSRP
P05783	Keratin, type I cytoskeletal 18 [OS=Homo sapiens]	9	3	3	3	KRT18
P26641	elongation factor 1-gamma [OS=Homo sapiens]	7	3	3	3	EEF1G
P61106	Ras-related protein Rab-14 [OS=Homo sapiens]	23	3	3	2	RAB14
Q14684	Ribosomal RNA processing protein 1 homolog B [OS=Homo sapiens]	4	2	3	2	RRP1B
Q5VU43	Myomegalin [OS=Homo sapiens]	1	1	3	1
Q9NWB6	Arginine and glutamate-rich protein 1 [OS=Homo sapiens]	11	4	4	4	ARGLU1
O43252	bifunctional 3'-phosphoadenosine 5'-phosphosulfate synthase 1 [OS=Homo sapiens]	7	3	3	3	PAPSS1
O14974	Protein phosphatase 1 regulatory subunit 12A [OS=Homo sapiens]	4	3	3	3	PPP1R12A
P01024	Complement C3 [OS=Homo sapiens]	3	3	3	3	C3
P47756-1	F-actin-capping protein subunit beta [OS=Homo sapiens]	12	3	3	3	CAPZB
Q13242	serine/arginine-rich splicing factor 9 [OS=Homo sapiens]	14	3	3	3	SRSF9
P22087	rRNA 2'-O-methyltransferase fibrillarin [OS=Homo sapiens]	13	3	3	3	FBL
Q9UGI8	Testin [OS=Homo sapiens]	10	3	3	3	TES
P08670	Vimentin [OS=Homo sapiens]	9	3	3	3	VIM
Q6V0I7-1	Protocadherin Fat 4 [OS=Homo sapiens]	1	3	3	3	FAT4
Q8IX12	Cell division cycle and apoptosis regulator protein 1 [OS=Homo sapiens]	5	3	3	3	CCAR1
Q9NYL9	tropomodulin-3 [OS=Homo sapiens]	11	3	3	3	TMOD3
Q9NVI7	ATPase family AAA domain-containing protein 3A [OS=Homo sapiens]	5	3	3	3	ATAD3A
P08195	4F2 cell-surface antigen heavy chain [OS=Homo sapiens]	7	3	3	3	SLC3A2
Q12931	heat shock protein 75 kDa, mitochondrial [OS=Homo sapiens]	5	3	3	2	TRAP1
Q15365	Poly(RC)-binding protein 1 [OS=Homo sapiens]	9	3	3	2	PCBP1
Q06830	peroxiredoxin-1 [OS=Homo sapiens]	21	3	3	3	PRDX1
P18669	Phosphoglycerate mutase 1 [OS=Homo sapiens]	12	2	3	2	PGAM1
P13645	Keratin, type I cytoskeletal 10 [OS=Homo sapiens]	7	3	3	3	KRT10
Q5VYK3	Proteasome-associated protein ECM29 homolog [OS=Homo sapiens]	4	3	3	3	ECPAS
Q9Y490	Talin-1 [OS=Homo sapiens]	1	2	3	2	TLN1
P27708	CAD protein [OS=Homo sapiens]	1	3	3	3	CAD
P42766	60S ribosomal protein L35 [OS=Homo sapiens]	20	3	3	2	RPL35
Q96A19	Coiled-coil domain-containing protein 102A [OS=Homo sapiens]	7	3	3	3	CCDC102A
P12081	Histidine--tRNA ligase, cytoplasmic [OS=Homo sapiens]	6	3	3	3	HARS1
O43707	Alpha-actinin-4 [OS=Homo sapiens]	4	2	2	2	ACTN4
P00338-1	L-lactate dehydrogenase A chain [OS=Homo sapiens]	10	3	3	2	HEL-S-133P; LDHA
P62263	40S ribosomal protein S14 [OS=Homo sapiens]	17	3	3	3	RPS14
O43776	Asparagine--tRNA ligase, cytoplasmic [OS=Homo sapiens]	5	2	2	2	NARS1
P52948-1	nuclear pore complex protein Nup98-Nup96 [OS=Homo sapiens]	2	3	3	3	NUP98
Q9NSK0-1	Kinesin light chain 4 [OS=Homo sapiens]	5	3	3	2	KLC4
Q8WUH6	Transmembrane protein 263 [OS=Homo sapiens]	16	1	2	1	TMEM263
Q04637	eukaryotic translation initiation factor 4 gamma 1 [OS=Homo sapiens]	3	3	3	3	EIF4G1
Q14157-1	Isoform 2 of Ubiquitin-associated protein 2-like [OS=Homo sapiens]	4	2	2	2	UBAP2L
O00622	Protein CYR61 [OS=Homo sapiens]	8	3	3	3	CCN1
P05388	60S acidic ribosomal protein P0 [OS=Homo sapiens]	10	2	2	2	RPLP0
Q7Z2W4	zinc finger CCCH-type antiviral protein 1 [OS=Homo sapiens]	3	2	2	2	ZC3HAV1
P41252	isoleucine--tRNA ligase, cytoplasmic [OS=Homo sapiens]	3	3	3	3	IARS1
Q9UN36-1	Protein NDRG2 [OS=Homo sapiens]	5	1	3	1	NDRG2
P40939	Trifunctional enzyme subunit alpha, mitochondrial [OS=Homo sapiens]	3	2	3	2	HADHA
Q92526-1	T-complex protein 1 subunit zeta-2 [OS=Homo sapiens]	8	3	3	1	CCT6B
P46778	60S ribosomal protein L21 [OS=Homo sapiens]	18	3	3	3	RPL21
P61204	ADP-ribosylation factor 3 [OS=Homo sapiens]	10	2	3	2	ARF3
Q96ST8-2	Isoform 2 of Centrosomal protein of 89 kDa [OS=Homo sapiens]	9	3	3	3	CEP89
O00566	U3 small nucleolar ribonucleoprotein protein Mpp10 [OS=Homo sapiens]	4	2	2	2	MPHOSPH10
Q9HBM6	Transcription initiation factor TFIID subunit 9B [OS=Homo sapiens]	15	2	2	2	TAF9B
Q8NI27-1	THO complex subunit 2 [OS=Homo sapiens]	2	3	3	3	THOC2
Q99459	Cell division cycle 5-like protein [OS=Homo sapiens]	4	2	2	2	CDC5L
Q9UBC2-1	Epidermal growth factor receptor substrate 15-like 1 [OS=Homo sapiens]	5	3	3	3	EPS15L1
P62140	Serine/threonine-protein phosphatase PP1-beta catalytic subunit [OS=Homo sapiens]	9	2	2	2	PPP1CB
P07355	Annexin A2 [OS=Homo sapiens]	8	2	2	2	ANXA2
O75400	pre-mRNA-processing factor 40 homolog A [OS=Homo sapiens]	4	3	3	3	PRPF40A
P62269	40S ribosomal protein S18 [OS=Homo sapiens]	19	3	3	3	RPS18
P49643-1	DNA primase large subunit [OS=Homo sapiens]	8	3	3	3	PRIM2
P16615	Sarcoplasmic/endoplasmic reticulum calcium ATPase 2 [OS=Homo sapiens]	3	3	3	2	ATP2A2
Q14571-1	Inositol 1,4,5-trisphosphate receptor type 2 [OS=Homo sapiens]	1	3	3	2	ITPR2
Q92830-1	Histone acetyltransferase KAT2A [OS=Homo sapiens]	4	2	2	2	KAT2A
Q9BVK6	Transmembrane emp24 domain-containing protein 9 [OS=Homo sapiens]	13	2	2	2	TMED9
P60866	40S ribosomal protein S20 [OS=Homo sapiens]	23	2	2	2	RPS20
Q8NE71-1	ATP-binding cassette sub-family F member 1 [OS=Homo sapiens]	4	2	2	2	ABCF1
Q7Z5K2-1	Wings apart-like protein homolog [OS=Homo sapiens]	3	2	2	2	WAPL
P25398	40S ribosomal protein S12 [OS=Homo sapiens]	18	2	2	2	RPS12
Q12904-1	aminoacyl tRNA synthase complex-interacting multifunctional protein 1 [OS=Homo sapiens]	12	2	2	2	AIMP1
P37837	Transaldolase [OS=Homo sapiens]	10	3	3	3	TALDO1
Q12873-1	Chromodomain-helicase-DNA-binding protein 3 [OS=Homo sapiens]	2	2	2	2	CHD3
Q13151	Heterogeneous nuclear ribonucleoprotein A0 [OS=Homo sapiens]	12	2	2	2	HNRNPA0
Q16594	transcription initiation factor TFIID subunit 9 [OS=Homo sapiens]	8	3	3	3	TAF9
Q9GZR7	ATP-dependent RNA helicase DDX24 [OS=Homo sapiens]	5	2	2	2	DDX24
P27635	60S ribosomal protein L10 [OS=Homo sapiens]	10	2	2	2	LOC100768740; LOC101344695; LOC105294701; LOC112632580; Rpl10; RPL10
P62081	40S ribosomal protein S7 [OS=Homo sapiens]	20	2	2	2	RPS7
Q8TA86	retinitis pigmentosa 9 protein [OS=Homo sapiens]	14	3	3	3	RP9
P18077	60S ribosomal protein L35a [OS=Homo sapiens]	25	3	3	3	RPL35A
P47813	Eukaryotic translation initiation factor 1A, X-chromosomal [OS=Homo sapiens]	11	2	2	2	EIF1AX
P15559-1	NAD(P)H dehydrogenase [quinone] 1 [OS=Homo sapiens]	9	2	2	2	NQO1
P11586	C-1-tetrahydrofolate synthase, cytoplasmic [OS=Homo sapiens]	2	2	3	2
Q99623	Prohibitin-2 [OS=Homo sapiens]	8	2	2	2	PHB2
Q92804-1	TATA-binding protein-associated factor 2N [OS=Homo sapiens]	5	2	2	2	TAF15
P38919	Eukaryotic initiation factor 4A-III [OS=Homo sapiens]	7	3	3	3	EIF4A3
Q9NYF8-1	Bcl-2-associated transcription factor 1 [OS=Homo sapiens]	4	3	3	3	BCLAF1
Q9Y3U8	60S ribosomal protein L36 [OS=Homo sapiens]	12	2	2	2	RPL36
Q5T9S5-1	Coiled-coil domain-containing protein 18 [OS=Homo sapiens]	2	3	3	3	CCDC18
P22314	Ubiquitin-like modifier-activating enzyme 1 [OS=Homo sapiens]	3	2	2	2	UBA1
P63244	Receptor of activated protein C kinase 1 [OS=Homo sapiens]	8	2	2	2	RACK1
P84090	Enhancer of rudimentary homolog [OS=Homo sapiens]	27	2	2	2	ERH
P50990	T-complex protein 1 subunit theta [OS=Homo sapiens]	5	2	2	2	CCT8
P46013	Proliferation marker protein Ki-67 [OS=Homo sapiens]	1	2	3	2	MKI67
Q75V66	Anoctamin-5 [OS=Homo sapiens]	5	2	2	2	ANO5
Q8TBZ6	tRNA methyltransferase 10 homolog A [OS=Homo sapiens]	13	2	2	2	TRMT10A
P08134	Rho-related GTP-binding protein RhoC [OS=Homo sapiens]	13	2	2	2	RHOC
O15511-1	Actin-related protein 2/3 complex subunit 5 [OS=Homo sapiens]	23	1	1	1	Arpc5; ARPC5
Q13616	Cullin-1 [OS=Homo sapiens]	3	1	2	1	CUL1
Q9UDY6	Tripartite motif-containing protein 10 [OS=Homo sapiens]	4	1	2	1	TRIM10
Q15181	Inorganic pyrophosphatase [OS=Homo sapiens]	14	2	2	2	PPA1
Q8NDD1	Uncharacterized protein C1orf131 [OS=Homo sapiens]	7	1	2	1
P23246-1	splicing factor, proline- and glutamine-rich [OS=Homo sapiens]	3	1	1	1	SFPQ
P22695	Cytochrome b-c1 complex subunit 2, mitochondrial [OS=Homo sapiens]	5	2	2	2	UQCRC2
O94986-1	Isoform 1 of Centrosomal protein of 152 kDa [OS=Homo sapiens]	3	2	2	2	CEP152
Q96HC4	PDZ and LIM domain protein 5 [OS=Homo sapiens]	4	2	2	2	PDLIM5
P14866	Heterogeneous nuclear ribonucleoprotein L [OS=Homo sapiens]	6	2	2	2	HNRNPL
P62277	40S ribosomal protein S13 [OS=Homo sapiens]	15	2	2	2	RPS13
Q93052	Lipoma-preferred partner [OS=Homo sapiens]	8	2	2	2	LPP
P50914	60S ribosomal protein L14 [OS=Homo sapiens]	11	2	2	2	RPL14
Q15417	Calponin-3 [OS=Homo sapiens]	10	2	2	2	CNN3
Q9NZJ7	Mitochondrial carrier homolog 1 [OS=Homo sapiens]	7	1	2	1	MTCH1
Q15233	Non-POU domain-containing octamer-binding protein [OS=Homo sapiens]	5	2	2	2	NONO
O60333-3	Isoform 3 of Kinesin-like protein KIF1B [OS=Homo sapiens]	3	2	2	1	KIF1B
Q96HS1-1	Serine/threonine-protein phosphatase Pgam5, mitochondrial [OS=Homo sapiens]	8	2	2	2	PGAM5
Q06033-1	Inter-alpha-trypsin inhibitor heavy chain H3 [OS=Homo sapiens]	3	2	2	2	ITIH3
Q92608-1	Dedicator of cytokinesis protein 2 [OS=Homo sapiens]	1	1	2	1	DOCK2
P78406	mRNA export factor [OS=Homo sapiens]	5	1	1	1	RAE1
P32969	60S ribosomal protein L9 [OS=Homo sapiens]	6	2	2	2	RPL9; RPL9P7; RPL9P8; RPL9P9
P62847-1	40S ribosomal protein S24 [OS=Homo sapiens]	9	1	2	1	LOC100414020; Rps24; RPS24
O75569-1	Interferon-inducible double-stranded RNA-dependent protein kinase activator A [OS=Homo sapiens]	7	2	2	2	PRKRA
Q70CQ4-1	Ubiquitin carboxyl-terminal hydrolase 31 [OS=Homo sapiens]	4	2	2	2	USP31
P08631-1	Tyrosine-protein kinase HCK [OS=Homo sapiens]	4	2	2	2	HCK
P30419	glycylpeptide N-tetradecanoyltransferase 1 [OS=Homo sapiens]	7	2	2	2	NMT1
O94906-1	Pre-mRNA-processing factor 6 [OS=Homo sapiens]	5	2	2	2	PRPF6
A6NEC2	puromycin-sensitive aminopeptidase-like protein [OS=Homo sapiens]	10	2	2	1	NPEPPSL1
O75310	UDP-glucuronosyltransferase 2B11 [OS=Homo sapiens]	4	1	2	1	UGT2B11
Q9H1P3-1	Oxysterol-binding protein-related protein 2 [OS=Homo sapiens]	4	1	2	1	OSBPL2
Q6UVJ0	Spindle assembly abnormal protein 6 homolog [OS=Homo sapiens]	4	2	2	2	SASS6
Q9UBR2	Cathepsin Z [OS=Homo sapiens]	9	2	2	2	CTSZ
Q15366-1	Poly(rC)-binding protein 2 [OS=Homo sapiens]	7	2	2	1	LOC101348589; Pcbp2; PCBP2; PRR13
Q8IXJ9	Putative Polycomb group protein ASXL1 [OS=Homo sapiens]	3	2	2	2
O00303	Eukaryotic translation initiation factor 3 subunit F [OS=Homo sapiens]	8	2	2	2	EIF3F
B7Z6K7	putative uncharacterized zinc finger protein 814 [OS=Homo sapiens]	5	2	2	2	ZNF814
P49418	amphiphysin [OS=Homo sapiens]	5	2	2	2	AMPH
Q9NR12-1	PDZ and LIM domain protein 7 [OS=Homo sapiens]	5	1	1	1	PDLIM7
P07195	L-lactate dehydrogenase B chain [OS=Homo sapiens]	7	2	2	1	LDHB
Q96PN6-1	Adenylate cyclase type 10 [OS=Homo sapiens]	1	1	2	1	ADCY10; HEL-S-7a
P40429	60S ribosomal protein L13a [OS=Homo sapiens]	10	2	2	2	RPL13A
Q9UPT8	Zinc finger CCCH domain-containing protein 4 [OS=Homo sapiens]	3	2	2	2	ZC3H4
P00751-1	Complement factor B [OS=Homo sapiens]	3	2	2	2	CFB
P16930	Fumarylacetoacetase [OS=Homo sapiens]	11	2	2	2	FAH
Q8WZ42	Titin [OS=Homo sapiens]	0	2	2	2	TTN
O43602	Neuronal migration protein doublecortin [OS=Homo sapiens]	12	2	2	2	DCX
P41250	Glycine--tRNA ligase [OS=Homo sapiens]	1	1	2	1	GARS1
Q6ZRV2	Protein FAM83H [OS=Homo sapiens]	4	2	2	2	FAM83H
Q17RY0-1	Cytoplasmic polyadenylation element-binding protein 4 [OS=Homo sapiens]	4	2	2	2	C4H5orf47; CPEB4
Q9Y6V0-1	Protein piccolo [OS=Homo sapiens]	1	2	2	2
P62266	40S ribosomal protein S23 [OS=Homo sapiens]	8	1	2	1	RPS23
Q96RU3-1	Formin-binding protein 1 [OS=Homo sapiens]	6	2	2	2	FNBP1
O14617-1	AP-3 complex subunit delta-1 [OS=Homo sapiens]	2	2	2	2	AP3D1
Q8NEM7	transcription factor SPT20 homolog [OS=Homo sapiens]	2	2	2	2	SUPT20H
P49756-1	RNA-binding protein 25 [OS=Homo sapiens]	4	2	2	2	RBM25
P46776	60S ribosomal protein L27a [OS=Homo sapiens]	14	2	2	2	RPL27A
Q5QJ38	Trichohyalin-like protein 1 [OS=Homo sapiens]	4	2	2	2	TCHHL1
O60683-1	Peroxisome biogenesis factor 10 [OS=Homo sapiens]	5	1	2	1	PEX10
P27348	14-3-3 protein theta [OS=Homo sapiens]	11	2	2	2	YWHAQ
P55786	puromycin-sensitive aminopeptidase [OS=Homo sapiens]	4	2	2	1	NPEPPS
P18754-1	Regulator of chromosome condensation [OS=Homo sapiens]	7	2	2	2	RCC1
Q96Q89-1	Kinesin-like protein KIF20B [OS=Homo sapiens]	1	2	2	2	KIF20B
P09429	High mobility group protein B1 [OS=Homo sapiens]	8	1	2	1	HMGB1
Q9UQC2-1	GRB2-associated-binding protein 2 [OS=Homo sapiens]	3	1	2	1	GAB2
Q27J81	Inverted formin-2 [OS=Homo sapiens]	3	2	2	2	INF2
Q6P4R8-1	nuclear factor related to kappa-B-binding protein [OS=Homo sapiens]	2	2	2	2	NFRKB
P55084	Trifunctional enzyme subunit beta, mitochondrial [OS=Homo sapiens]	5	2	2	2	HADHB
Q9H5Z1	Probable ATP-dependent RNA helicase DHX35 [OS=Homo sapiens]	6	2	2	2	DHX35
O95886	Disks large-associated protein 3 [OS=Homo sapiens]	2	2	3	2	DLGAP3
O94864-1	STAGA complex 65 subunit gamma [OS=Homo sapiens]	10	2	2	2	SUPT7L
P49915	GMP synthase [glutamine-hydrolyzing] [OS=Homo sapiens]	3	2	2	2	GMPS
O15020	Spectrin beta chain, non-erythrocytic 2 [OS=Homo sapiens]	1	1	2	1	SPTBN2
Q15654-1	thyroid receptor-interacting protein 6 [OS=Homo sapiens]	9	2	2	2	TRIP6
P51148	Ras-related protein Rab-5C [OS=Homo sapiens]	10	2	2	2	RAB5C
Q9NWH9-1	SAFB-like transcription modulator [OS=Homo sapiens]	2	2	2	2	SLTM
P07864	L-lactate dehydrogenase C chain [OS=Homo sapiens]	7	2	2	1	LDHC
Q7Z444	GTPase ERas [OS=Homo sapiens]	17	2	2	2	ERAS
Q14134-1	Tripartite motif-containing protein 29 [OS=Homo sapiens]	6	2	2	2	TRIM29
Q9UFH2	Dynein heavy chain 17, axonemal [OS=Homo sapiens]	1	2	2	2
P35236-3	Isoform 3 of Tyrosine-protein phosphatase non-receptor type 7 [OS=Homo sapiens]	10	2	2	2	PTPN7
Q9C0H6-1	kelch-like protein 4 [OS=Homo sapiens]	3	1	3	1	KLHL4
Q92626	peroxidasin homolog [OS=Homo sapiens]	2	2	2	2	PXDN
P05093	Steroid 17-alpha-hydroxylase/17,20 lyase [OS=Homo sapiens]	8	2	3	2	CYP17A1
Q8TD16	Protein bicaudal D homolog 2 [OS=Homo sapiens]	4	2	2	2	BICD2
Q12874	splicing factor 3a subunit 3 [OS=Homo sapiens]	4	2	2	2	SF3A3
P46777	60S ribosomal protein L5 [OS=Homo sapiens]	7	2	2	2	RPL5
O15541	RING finger protein 113A [OS=Homo sapiens]	7	2	2	2	RNF113A
P35908	Keratin, type II cytoskeletal 2 epidermal [OS=Homo sapiens]	5	2	2	2	KRT2
P17812	CTP synthase 1 [OS=Homo sapiens]	4	2	2	2	CTPS1
P08865	40S ribosomal protein SA [OS=Homo sapiens]	7	2	2	2	RPSA
Q9H307	Pinin [OS=Homo sapiens]	4	2	2	2
P02786	Transferrin receptor protein 1 [OS=Homo sapiens]	4	2	2	2	TFRC
Q9H7Z3	Protein NRDE2 homolog [OS=Homo sapiens]	3	2	2	2	NRDE2
Q99569	Plakophilin-4 [OS=Homo sapiens]	3	2	2	2	PKP4
Q96B36	Proline-rich AKT1 substrate 1 [OS=Homo sapiens]	9	2	2	2	AKT1S1
P49411	elongation factor Tu, mitochondrial [OS=Homo sapiens]	4	2	2	2
O43809	Cleavage and polyadenylation specificity factor subunit 5 [OS=Homo sapiens]	11	2	2	2	NUDT21
Q5JTH9-1	RRP12-like protein [OS=Homo sapiens]	2	2	2	2	RRP12
P60953	Cell division control protein 42 homolog [OS=Homo sapiens]	11	2	2	2	CDC42
Q86W42	THO complex subunit 6 homolog [OS=Homo sapiens]	6	2	2	2	THOC6
P0C0L4-1	Complement C4-A [OS=Homo sapiens]	1	2	2	2	C4A
P13942-1	Collagen alpha-2(XI) chain [OS=Homo sapiens]	2	2	2	2	COL11A2
P14923	Junction plakoglobin [OS=Homo sapiens]	3	2	2	2	JUP
P61160-1	Actin-related protein 2 [OS=Homo sapiens]	3	1	2	1	Actr2; ACTR2; LOC111147990
O75369-1	Filamin-B [OS=Homo sapiens]	1	2	2	1	FLNB
Q9P2K5-1	Myelin expression factor 2 [OS=Homo sapiens]	6	2	2	2	MYEF2
P01614	Immunoglobulin kappa variable 2D-40 [OS=Homo sapiens]	19	1	2	1	IGKV2D-40
A3KMH1	von Willebrand factor A domain-containing protein 8 [OS=Homo sapiens]	2	2	2	2	VWA8
Q9Y6E2	Basic leucine zipper and W2 domain-containing protein 2 [OS=Homo sapiens]	8	2	2	2	BZW2
Q9BXM0	Periaxin [OS=Homo sapiens]	2	2	2	2	PRX
O75475-1	PC4 and SFRS1-interacting protein [OS=Homo sapiens]	4	2	2	2	PSIP1
Q8IVF2-1	Protein AHNAK2 [OS=Homo sapiens]	0	2	2	2	AHNAK2
P42166	Lamina-associated polypeptide 2, isoform alpha [OS=Homo sapiens]	3	2	2	2	TMPO
P55072	Transitional endoplasmic reticulum ATPase [OS=Homo sapiens]	3	2	2	2	VCP
Q96M83	Coiled-coil domain-containing protein 7 [OS=Homo sapiens]	2	2	2	2	CCDC7
Q8IWJ2	GRIP and coiled-coil domain-containing protein 2 [OS=Homo sapiens]	2	2	2	2	GCC2
Q9NTJ3-1	Structural maintenance of chromosomes protein 4 [OS=Homo sapiens]	2	2	2	2	SMC4
Q9BXT5	Testis-expressed protein 15 [OS=Homo sapiens]	1	2	2	1	TEX15
O43172-1	U4/U6 small nuclear ribonucleoprotein Prp4 [OS=Homo sapiens]	5	2	2	2	PRPF4
Q14498-1	RNA-binding protein 39 [OS=Homo sapiens]	4	2	2	2	LOC101348913; LOC111141906; LOC112827340; Rbm39; RBM39
P19525	interferon-induced, double-stranded RNA-activated protein kinase [OS=Homo sapiens]	3	2	2	2	EIF2AK2
Q92844	TRAF family member-associated NF-kappa-B activator [OS=Homo sapiens]	4	1	2	1	TANK
P49368-1	T-complex protein 1 subunit gamma [OS=Homo sapiens]	4	2	2	2	CCT3
P27694	Replication protein A 70 kDa DNA-binding subunit [OS=Homo sapiens]	3	1	1	1	RPA1
P62318	small nuclear ribonucleoprotein sm d3 [OS=Homo sapiens]	15	2	2	2	SNRPD3
Q8N684-1	Cleavage and polyadenylation specificity factor subunit 7 [OS=Homo sapiens]	5	2	2	2	CPSF7
P46779	60S ribosomal protein L28 [OS=Homo sapiens]	14	2	2	2	RPL28
P01242	Growth hormone variant [OS=Homo sapiens]	8	2	2	2	GH2
P49207	60S ribosomal protein L34 [OS=Homo sapiens]	8	2	2	2	RPL34
P35232	Prohibitin [OS=Homo sapiens]	8	2	2	2	PHB1
P07305	Histone H1.0 [OS=Homo sapiens]	9	2	2	2	H1-0
Q9BXW7	Haloacid dehalogenase-like hydrolase domain-containing 5 [OS=Homo sapiens]	6	2	2	2	HDHD5
Q99714-1	3-hydroxyacyl-CoA dehydrogenase type-2 [OS=Homo sapiens]	9	1	1	1	HSD17B10
P30622-1	Isoform 2 of CAP-Gly domain-containing linker protein 1 [OS=Homo sapiens]	2	2	2	2	CLIP1
Q12905	Interleukin enhancer-binding factor 2 [OS=Homo sapiens]	6	2	2	2	ILF2
Q9H633-1	Ribonuclease P protein subunit p21 [OS=Homo sapiens]	18	2	2	2	RPP21
Q5TZA2	Rootletin [OS=Homo sapiens]	2	2	2	2
Q9Y4L1	Hypoxia up-regulated protein 1 [OS=Homo sapiens]	1	2	2	1	HYOU1
P63167	Dynein light chain 1, cytoplasmic [OS=Homo sapiens]	25	1	1	1	DYNLL1
P49588	Alanine--tRNA ligase, cytoplasmic [OS=Homo sapiens]	3	2	2	2	AARS1
P56524	Histone deacetylase 4 [OS=Homo sapiens]	3	2	2	2	HDAC4
P05198	Eukaryotic translation initiation factor 2 subunit 1 [OS=Homo sapiens]	7	2	2	2	EIF2S1
P19012	Keratin, type I cytoskeletal 15 [OS=Homo sapiens]	6	2	2	1	KRT15
Q8N1F7-1	Nuclear pore complex protein Nup93 [OS=Homo sapiens]	3	1	1	1	NUP93
Q9P2E9-1	Ribosome-binding protein 1 [OS=Homo sapiens]	1	2	2	2
Q14847	LIM and SH3 domain protein 1 [OS=Homo sapiens]	7	2	2	2	LASP1
P12277	Creatine kinase B-type [OS=Homo sapiens]	5	2	2	2	CKB
O94973	AP-2 complex subunit alpha-2 [OS=Homo sapiens]	2	1	1	1	AP2A2
P42704	Leucine-rich PPR motif-containing protein, mitochondrial [OS=Homo sapiens]	1	2	2	2	LRPPRC
Q9UGN5-1	Poly [ADP-ribose] polymerase 2 [OS=Homo sapiens]	3	2	2	2	PARP2
Q6P4Q7	metal transporter CNNM4 [OS=Homo sapiens]	2	2	2	2	CNNM4
O43242	26S proteasome non-ATPase regulatory subunit 3 [OS=Homo sapiens]	4	2	2	2	PSMD3
P22234	multifunctional protein ADE2 [OS=Homo sapiens]	5	2	2	2	PAICS
P37802	Transgelin-2 [OS=Homo sapiens]	16	2	2	2	TAGLN2
P62899	60S ribosomal protein L31 [OS=Homo sapiens]	14	2	2	2	RPL31
P09923	Intestinal-type alkaline phosphatase [OS=Homo sapiens]	3	2	2	2	ALPI
Q9NRW1	Ras-related protein Rab-6B [OS=Homo sapiens]	11	2	2	1	RAB6B
Q7RTV0	PHD finger-like domain-containing protein 5A [OS=Homo sapiens]	14	2	2	2	PHF5A
Q14181	DNA polymerase alpha subunit B [OS=Homo sapiens]	4	2	2	2	POLA2
Q8IWF6	Protein DENND6A [OS=Homo sapiens]	6	2	2	2	DENND6A
P12236	ADP/ATP translocase 3 [OS=Homo sapiens]	6	2	2	2	SLC25A6
Q15646-1	2'-5'-oligoadenylate synthase-like protein [OS=Homo sapiens]	4	1	1	1	OASL
Q01081	Splicing factor U2AF 35 kDa subunit [OS=Homo sapiens]	10	2	2	2	U2AF1
Q9NZ01-1	Very-long-chain enoyl-CoA reductase [OS=Homo sapiens]	6	1	1	1	LOC111162454; TECR
Q13523	Serine/threonine-protein kinase PRP4 homolog [OS=Homo sapiens]	2	2	2	2	PRPF4B
P62937	peptidyl-prolyl cis-trans isomerase A [OS=Homo sapiens]	11	2	2	2	PPIA
P46087	Probable 28S rRNA (cytosine(4447)-C(5))-methyltransferase [OS=Homo sapiens]	3	2	2	2	NOP2
Q92896	Golgi apparatus protein 1 [OS=Homo sapiens]	2	2	2	2	GLG1
O60664-1	Perilipin-3 [OS=Homo sapiens]	4	1	1	1	PLIN3
O60216	Double-strand-break repair protein rad21 homolog [OS=Homo sapiens]	4	1	1	1	RAD21
Q8TAQ2	SWI/SNF complex subunit SMARCC2 [OS=Homo sapiens]	2	2	2	2	SMARCC2
Q9UJV9	Probable ATP-dependent RNA helicase DDX41 [OS=Homo sapiens]	3	2	2	2	DDX41
Q9NZM3	Intersectin-2 [OS=Homo sapiens]	1	2	2	2	ITSN2
Q9Y224	UPF0568 protein C14orf166 [OS=Homo sapiens]	7	2	2	2	RTRAF
Q8WUM0	Nuclear pore complex protein Nup133 [OS=Homo sapiens]	2	2	2	2	NUP133
P56182	Ribosomal RNA processing protein 1 homolog A [OS=Homo sapiens]	5	2	2	2	RRP1
L0R8F8	MIEF1 upstream open reading frame protein [OS=Homo sapiens]	21	2	2	2	MIEF1
P15927-1	Replication protein A 32 kDa subunit [OS=Homo sapiens]	8	1	1	1	RPA2
Q8IYB3	Serine/arginine repetitive matrix protein 1 [OS=Homo sapiens]	2	1	1	1	SRRM1
P02533	Keratin, type I cytoskeletal 14 [OS=Homo sapiens]	4	2	2	1	KRT14
Q99536	Synaptic vesicle membrane protein VAT-1 homolog [OS=Homo sapiens]	4	1	2	1	VAT1
P26447	Protein S100-A4 [OS=Homo sapiens]	16	2	2	2	S100A4
P02656	Apolipoprotein C-III [OS=Homo sapiens]	16	1	1	1	APOC3
P26639-1	Threonine--tRNA ligase, cytoplasmic [OS=Homo sapiens]	3	2	2	2	TARS1
P01857	Immunoglobulin heavy constant gamma 1 [OS=Homo sapiens]	2	1	2	1
Q96AB3	isochorismatase domain-containing protein 2 [OS=Homo sapiens]	7	1	1	1	ISOC2
Q9NS84	carbohydrate sulfotransferase 7 [OS=Homo sapiens]	3	1	2	1	CHST7
Q15942	Zyxin [OS=Homo sapiens]	4	2	2	2	ZYX
P04792	Heat shock protein beta-1 [OS=Homo sapiens]	9	2	2	2	HSPB1
P38398	Breast cancer type 1 susceptibility protein [OS=Homo sapiens]	1	1	1	1	BRCA1
Q86V81	THO complex subunit 4 [OS=Homo sapiens]	7	1	1	1	ALYREF
O14880	Microsomal glutathione S-transferase 3 [OS=Homo sapiens]	5	1	2	1	MGST3
P78563-1	Double-stranded RNA-specific editase 1 [OS=Homo sapiens]	2	1	1	1	ADARB1
P61224-1	Ras-related protein Rap-1b [OS=Homo sapiens]	10	2	2	2	LOC101348129; LOC101875865; LOC103250369; LOC111532119; LOC114113232; Rap1b; RAP1B
Q96EY4	translation machinery-associated protein 16 [OS=Homo sapiens]	7	1	1	1	TMA16
P08708	40S ribosomal protein S17 [OS=Homo sapiens]	8	1	1	1	RPS17
Q12906-1	Interleukin enhancer-binding factor 3 [OS=Homo sapiens]	1	1	2	1	ILF3
Q13247	Serine/arginine-rich splicing factor 6 [OS=Homo sapiens]	2	1	2	1	SRSF6
O14776-1	Transcription elongation regulator 1 [OS=Homo sapiens]	2	1	1	1	TCERG1
Q9Y277	Voltage-dependent anion-selective channel protein 3 [OS=Homo sapiens]	8	1	1	1	VDAC3
Q9BX84	Transient receptor potential cation channel subfamily M member 6 [OS=Homo sapiens]	1	1	2	1	TRPM6
Q9HC77	centromere protein J [OS=Homo sapiens]	1	2	2	2	CENPJ
Q16787-1	Isoform 1 of Laminin subunit alpha-3 [OS=Homo sapiens]	1	2	2	2
O76071	Probable cytosolic iron-sulfur protein assembly protein Ciao1 [OS=Homo sapiens]	6	1	1	1	CIAO1
Q8NI36	WD repeat-containing protein 36 [OS=Homo sapiens]	2	2	2	2	WDR36
P40425	pre-B-cell leukemia transcription factor 2 [OS=Homo sapiens]	7	1	1	1	PBX2
Q9UDW1	cytochrome b-c1 complex subunit 9 [OS=Homo sapiens]	27	1	1	1	UQCR10
P15924-1	Desmoplakin [OS=Homo sapiens]	1	2	2	2	DSP
P46783	40S ribosomal protein S10 [OS=Homo sapiens]	10	2	2	2	RPS10
Q93084	Sarcoplasmic/endoplasmic reticulum calcium atpase 3 [OS=Homo sapiens]	2	2	2	1
O14579-1	coatomer subunit epsilon [OS=Homo sapiens]	6	1	1	1	COPE
Q8TEK3	Histone-lysine N-methyltransferase, H3 lysine-79 specific [OS=Homo sapiens]	1	1	1	1
Q9BRJ6	Uncharacterized protein C7orf50 [OS=Homo sapiens]	11	1	1	1	C7orf50
Q14527	Helicase-like transcription factor [OS=Homo sapiens]	2	2	2	2	HLTF
P05534	HLA class I histocompatibility antigen, A-24 alpha chain [OS=Homo sapiens]	7	1	1	1	HLA-A
P38646	Stress-70 protein, mitochondrial [OS=Homo sapiens]	2	2	2	1	HSPA9
Q9P0L0	vesicle-associated membrane protein-associated protein A [OS=Homo sapiens]	6	1	1	1	VAPA
P04264	Keratin, type II cytoskeletal 1 [OS=Homo sapiens]	2	1	1	1	KRT1
Q16539-4	Isoform Exip of Mitogen-activated protein kinase 14 [OS=Homo sapiens]	7	1	1	1	MAPK14
Q9H2B4	Sulfate anion transporter 1 [OS=Homo sapiens]	4	1	1	1	SLC26A1
P61604	10 kDa heat shock protein, mitochondrial [OS=Homo sapiens]	12	1	1	1	HSPE1
Q5T681	Uncharacterized protein C10orf62 [OS=Homo sapiens]	16	1	1	1	C10orf62
Q9NUQ3-1	Gamma-taxilin [OS=Homo sapiens]	3	1	1	1	TXLNG
Q9UJS0	Calcium-binding mitochondrial carrier protein Aralar2 [OS=Homo sapiens]	3	1	1	1	SLC25A13
Q99542	Matrix metalloproteinase-19 [OS=Homo sapiens]	6	1	1	1	MMP19
Q9Y6C9	Mitochondrial carrier homolog 2 [OS=Homo sapiens]	7	1	1	1	MTCH2
Q9NR50-1	Translation initiation factor eIF-2B subunit gamma [OS=Homo sapiens]	5	1	1	1	EIF2B3
Q9HA77	probable cysteine--tRNA ligase, mitochondrial [OS=Homo sapiens]	3	1	1	1	CARS2
Q96EH3	mitochondrial assembly of ribosomal large subunit protein 1 [OS=Homo sapiens]	9	1	1	1	MALSU1
Q92879	CUGBP Elav-like family member 1 [OS=Homo sapiens]	4	1	1	1	CELF1
P51114-1	Fragile X mental retardation syndrome-related protein 1 [OS=Homo sapiens]	4	1	1	1	FXR1
P63208	s-phase kinase-associated protein 1 [OS=Homo sapiens]	7	1	1	1	SKP1
Q9UHK6	alpha-methylacyl-CoA racemase [OS=Homo sapiens]	9	1	1	1	AMACR
O15347	High mobility group protein B3 [OS=Homo sapiens]	7	1	1	1	HMGB3
P27695	DNA-(apurinic or apyrimidinic site) lyase [OS=Homo sapiens]	5	1	1	1	APEX1
P14649	Myosin light chain 6B [OS=Homo sapiens]	7	1	1	1	MYL6B
P50213-1	Isocitrate dehydrogenase [NAD] subunit alpha, mitochondrial [OS=Homo sapiens]	4	1	1	1	IDH3A
Q9NX07-1	tRNA selenocysteine 1-associated protein 1 [OS=Homo sapiens]	6	1	1	1	LOC114496544; TRNAU1AP
Q9NYI0-1	PH and SEC7 domain-containing protein 3 [OS=Homo sapiens]	2	1	1	1	PSD3
B2RTY4	unconventional myosin-IXa [OS=Homo sapiens]	1	1	1	1	MYO9A
Q9UM73	ALK tyrosine kinase receptor [OS=Homo sapiens]	1	1	1	1	ALK
Q9H6Y2	WD repeat-containing protein 55 [OS=Homo sapiens]	4	1	1	1	WDR55
Q8IYH5-1	ZZ-type zinc finger-containing protein 3 [OS=Homo sapiens]	2	1	1	1	ZZZ3
Q96C24	Synaptotagmin-like protein 4 [OS=Homo sapiens]	3	1	1	1	SYTL4
Q16891	MICOS complex subunit Mic60 [OS=Homo sapiens]	2	1	1	1	IMMT
Q9UMX6	Guanylyl cyclase-activating protein 2 [OS=Homo sapiens]	9	1	1	1	GUCA1B
Q9Y463	dual specificity tyrosine-phosphorylation-regulated kinase 1B [OS=Homo sapiens]	4	1	1	1	DYRK1B
Q8N163-1	Cell cycle and apoptosis regulator protein 2 [OS=Homo sapiens]	2	1	1	1	CCAR2
A7XYQ1	Sine oculis-binding protein homolog [OS=Homo sapiens]	3	1	1	1	SOBP
I3L1E1	uncharacterized protein C19orf84 [OS=Homo sapiens]	15	1	1	1	C19orf84
Q12872	Splicing factor, suppressor of white-apricot homolog [OS=Homo sapiens]	1	1	1	1	SFSWAP
Q86VE3-3	Isoform 3 of Spermidine/spermine N(1)-acetyltransferase-like protein 1 [OS=Homo sapiens]	4	1	1	1
Q02386	Zinc finger protein 45 [OS=Homo sapiens]	3	1	1	1	ZNF45
Q96PI1	Small proline-rich protein 4 [OS=Homo sapiens]	30	1	1	1	SPRR4
Q8IWA0	WD repeat-containing protein 75 [OS=Homo sapiens]	2	1	1	1	WDR75
Q149M9	NACHT domain- and WD repeat-containing protein 1 [OS=Homo sapiens]	2	1	1	1	NWD1
Q9H422-1	Homeodomain-interacting protein kinase 3 [OS=Homo sapiens]	2	1	1	1	HIPK3
O75521	Enoyl-CoA delta isomerase 2, mitochondrial [OS=Homo sapiens]	4	1	1	1	ECI2
Q9Y5S2	Serine/threonine-protein kinase MRCK beta [OS=Homo sapiens]	1	1	1	1	CDC42BPB
P08574	Cytochrome c1, heme protein, mitochondrial [OS=Homo sapiens]	4	1	1	1	CYC1
Q9UKF2-1	Disintegrin and metalloproteinase domain-containing protein 30 [OS=Homo sapiens]	2	1	1	1	ADAM30
Q9BWX5	Transcription factor GATA-5 [OS=Homo sapiens]	5	1	1	1	GATA5
Q96JG8-1	Melanoma-associated antigen D4 [OS=Homo sapiens]	2	1	1	1	MAGED4; MAGED4B
Q09428-1	ATP-binding cassette sub-family C member 8 [OS=Homo sapiens]	1	1	1	1	ABCC8
Q8IY31-3	Isoform 3 of Intraflagellar transport protein 20 homolog [OS=Homo sapiens]	14	1	1	1	IFT20
Q92560	ubiquitin carboxyl-terminal hydrolase BAP1 [OS=Homo sapiens]	3	1	1	1	BAP1
Q8TBE7	Solute carrier family 35 member G2 [OS=Homo sapiens]	6	1	1	1	SLC35G2
P22760	Arylacetamide deacetylase [OS=Homo sapiens]	7	1	1	1	AADAC
P17096-1	High mobility group protein HMG-I/HMG-Y [OS=Homo sapiens]	15	1	1	1	HMGA1; LOC111152215
P51826	AF4/FMR2 family member 3 [OS=Homo sapiens]	2	1	1	1
Q5VV41-1	rho guanine nucleotide exchange factor 16 [OS=Homo sapiens]	2	1	1	1	ARHGEF16
Q8IVA1-2	Isoform 2 of Purkinje cell protein 2 homolog [OS=Homo sapiens]	22	1	1	1	PCP2
Q2UY09	Collagen alpha-1(XXVIII) chain [OS=Homo sapiens]	2	1	1	1	COL28A1
Q7Z7H5	Transmembrane emp24 domain-containing protein 4 [OS=Homo sapiens]	5	1	1	1	TMED4
Q9HAP2-3	Isoform 3 of MLX-interacting protein [OS=Homo sapiens]	4	1	1	1	MLXIP
Q86W67	Protein FAM228A [OS=Homo sapiens]	9	1	1	1	FAM228A
Q9H1J1-1	Regulator of nonsense transcripts 3A [OS=Homo sapiens]	7	1	1	1	UPF3A
O14523	Phospholipid transfer protein C2CD2L [OS=Homo sapiens]	3	1	1	1	C2CD2L
O95206-1	Protocadherin-8 [OS=Homo sapiens]	2	1	1	1	PCDH8
P62910	60S ribosomal protein L32 [OS=Homo sapiens]	11	1	1	1	RPL32
P04844-1	Dolichyl-diphosphooligosaccharide--protein glycosyltransferase subunit 2 [OS=Homo sapiens]	3	1	1	1	RPN2
Q99707	methionine synthase [OS=Homo sapiens]	2	1	1	1	MTR
A8MU46	Smoothelin-like protein 1 [OS=Homo sapiens]	7	1	1	1
Q6UXS9	Inactive caspase-12 [OS=Homo sapiens]	6	1	1	1
Q9BTT0	Acidic leucine-rich nuclear phosphoprotein 32 family member E [OS=Homo sapiens]	5	1	1	1	ANP32E
O94822	E3 ubiquitin-protein ligase listerin [OS=Homo sapiens]	2	1	1	1	LTN1
Q6NW29	RWD domain-containing protein 4 [OS=Homo sapiens]	13	1	1	1	RWDD4
P49023	Paxillin [OS=Homo sapiens]	3	1	1	1	PXN
Q96CJ1-1	ELL-associated factor 2 [OS=Homo sapiens]	12	1	1	1	EAF2
Q9HC10	Otoferlin [OS=Homo sapiens]	1	1	1	1	OTOF
Q8WZ64	Arf-GAP with Rho-GAP domain, ANK repeat and PH domain-containing protein 2 [OS=Homo sapiens]	1	1	1	1	ARAP2
Q92620	Pre-mRNA-splicing factor ATP-dependent RNA helicase PRP16 [OS=Homo sapiens]	1	1	1	1	DHX38
P14416-1	D(2) dopamine receptor [OS=Homo sapiens]	5	1	1	1	DRD2
Q9UJQ4	Sal-like protein 4 [OS=Homo sapiens]	2	1	1	1	SALL4
Q5HYC2-1	Uncharacterized protein KIAA2026 [OS=Homo sapiens]	2	1	1	1	KIAA2026
P49591	Serine--tRNA ligase, cytoplasmic [OS=Homo sapiens]	2	1	1	1	SARS1
Q96N46	Tetratricopeptide repeat protein 14 [OS=Homo sapiens]	4	1	1	1	TTC14
Q13347	Eukaryotic translation initiation factor 3 subunit I [OS=Homo sapiens]	5	1	1	1	EIF3I
Q9BQ90	Kelch domain-containing protein 3 [OS=Homo sapiens]	6	1	1	1	KLHDC3
Q9NYQ6-1	cadherin EGF LAG seven-pass G-type receptor 1 [OS=Homo sapiens]	1	1	1	1	CELSR1
Q86VF2-5	Isoform 5 of Immunoglobulin-like and fibronectin type III domain-containing protein 1 [OS=Homo sapiens]	1	1	1	1	IGFN1
Q8NFP9-1	Neurobeachin [OS=Homo sapiens]	1	1	1	1	NBEA
Q15008-3	Isoform 3 of 26S proteasome non-ATPase regulatory subunit 6 [OS=Homo sapiens]	10	1	1	1	PSMD6
Q16647	prostacyclin synthase [OS=Homo sapiens]	5	1	1	1	PTGIS
Q99549	M-phase phosphoprotein 8 [OS=Homo sapiens]	3	1	1	1	MPHOSPH8
Q8NFU7	methylcytosine dioxygenase TET1 [OS=Homo sapiens]	1	1	1	1	TET1
P55198	Protein AF-17 [OS=Homo sapiens]	2	1	1	1	MLLT6
P53582	Methionine aminopeptidase 1 [OS=Homo sapiens]	4	1	1	1	METAP1
Q0VDD8	Dynein heavy chain 14, axonemal [OS=Homo sapiens]	1	1	1	1	DNAH14
Q96N11	Uncharacterized protein C7orf26 [OS=Homo sapiens]	6	1	1	1	INTS15
Q05D60	Deuterosome assembly protein 1 [OS=Homo sapiens]	3	1	1	1	DEUP1
P02765	Alpha-2-HS-glycoprotein [OS=Homo sapiens]	4	1	1	1
O75683	Surfeit locus protein 6 [OS=Homo sapiens]	7	1	1	1	SURF6
Q4AC94-1	Isoform 1 of C2 domain-containing protein 3 [OS=Homo sapiens]	1	1	1	1	C2CD3
Q14686	Nuclear receptor coactivator 6 [OS=Homo sapiens]	1	1	1	1	NCOA6
Q13423	NAD(P) transhydrogenase, mitochondrial [OS=Homo sapiens]	1	1	1	1	NNT
Q8IU60	m7GpppN-mRNA hydrolase [OS=Homo sapiens]	5	1	1	1
P53680	AP-2 complex subunit sigma [OS=Homo sapiens]	8	1	1	1	AP2S1
O75023	Leukocyte immunoglobulin-like receptor subfamily B member 5 [OS=Homo sapiens]	4	1	1	1
Q99633-1	Pre-mRNA-splicing factor 18 [OS=Homo sapiens]	6	1	1	1	Prpf18; PRPF18
P26718-1	NKG2-D type II integral membrane protein [OS=Homo sapiens]	5	1	1	1
P55265-1	Double-stranded RNA-specific adenosine deaminase [OS=Homo sapiens]	1	1	1	1	ADAR
A8MUP6	Germ cell-specific gene 1-like protein 2 [OS=Homo sapiens]	9	1	1	1	GSG1L2
Q15428	splicing factor 3a subunit 2 [OS=Homo sapiens]	3	1	1	1	SF3A2
Q8NFA0	Ubiquitin carboxyl-terminal hydrolase 32 [OS=Homo sapiens]	2	1	1	1	USP32
Q7Z4I7-3	Isoform 3 of LIM and senescent cell antigen-like-containing domain protein 2 [OS=Homo sapiens]	5	1	1	1	LIMS2
Q8NDC4-2	Isoform 2 of MORN repeat-containing protein 4 [OS=Homo sapiens]	17	1	1	1	MORN4
Q8IWY4	Signal peptide, CUB and EGF-like domain-containing protein 1 [OS=Homo sapiens]	2	1	1	1	SCUBE1
Q12923-2	Isoform 2 of Tyrosine-protein phosphatase non-receptor type 13 [OS=Homo sapiens]	1	1	1	1	PTPN13
A6NHJ4	Zinc finger protein 860 [OS=Homo sapiens]	3	1	1	1	ZNF860
Q6YHK3-1	CD109 antigen [OS=Homo sapiens]	2	1	1	1	CD109
Q9UHI8	a disintegrin and metalloproteinase with thrombospondin motifs 1 [OS=Homo sapiens]	2	1	1	1	ADAMTS1
Q8IUR7-1	Armadillo repeat-containing protein 8 [OS=Homo sapiens]	4	1	1	1	ARMC8
Q13370	cGMP-inhibited 3',5'-cyclic phosphodiesterase B [OS=Homo sapiens]	2	1	1	1	PDE3B
Q58F21	Bromodomain testis-specific protein [OS=Homo sapiens]	2	1	1	1	BRDT
O75689	Arf-GAP with dual PH domain-containing protein 1 [OS=Homo sapiens]	6	1	1	1	ADAP1
Q13946-1	High affinity cAMP-specific 3',5'-cyclic phosphodiesterase 7A [OS=Homo sapiens]	5	1	1	1	PDE7A
Q8N6N2-1	tetratricopeptide repeat protein 9B [OS=Homo sapiens]	10	1	1	1	TTC9B
Q96N23	Cilia- and flagella-associated protein 54 [OS=Homo sapiens]	1	1	1	1	CFAP54
P48664	excitatory amino acid transporter 4 [OS=Homo sapiens]	3	1	1	1	SLC1A6
Q8N895	Zinc finger protein 366 [OS=Homo sapiens]	2	1	1	1	ZNF366
O60941-5	Isoform 5 of Dystrobrevin beta [OS=Homo sapiens]	4	1	2	1	DTNB
Q8N0Z3	Spindle and centriole-associated protein 1 [OS=Homo sapiens]	2	1	1	1	SPICE1
O15031	Plexin-B2 [OS=Homo sapiens]	2	1	1	1	PLXNB2
Q9NSY2	stAR-related lipid transfer protein 5 [OS=Homo sapiens]	10	1	1	1	STARD5
O60231	Putative pre-mRNA-splicing factor ATP-dependent RNA helicase DHX16 [OS=Homo sapiens]	2	1	1	1	DHX16
P19320-1	Vascular cell adhesion protein 1 [OS=Homo sapiens]	3	1	1	1	VCAM1
Q9Y2H1	serine/threonine-protein kinase 38-like [OS=Homo sapiens]	4	1	1	1	STK38L
Q14197	Peptidyl-tRNA hydrolase ICT1, mitochondrial [OS=Homo sapiens]	6	1	1	1	MRPL58
Q15717	ELAV-like protein 1 [OS=Homo sapiens]	3	1	1	1	ELAVL1
P41220-1	Regulator of G-protein signaling 2 [OS=Homo sapiens]	12	1	1	1	RGS2
Q4ZIN3-1	Membralin [OS=Homo sapiens]	4	1	1	1	TMEM259
Q9UKZ4	Teneurin-1 [OS=Homo sapiens]	1	1	1	1	TENM1
Q6TCH4-2	Isoform 2 of Membrane progestin receptor delta [OS=Homo sapiens]	7	1	1	1	PAQR6
P35613	Basigin [OS=Homo sapiens]	4	1	1	1	BSG
O15033-1	Apoptosis-resistant E3 ubiquitin protein ligase 1 [OS=Homo sapiens]	4	1	1	1	AREL1; LTBP2
Q6MZM0	Hephaestin-like protein 1 [OS=Homo sapiens]	2	1	1	1	HEPHL1
Q02241-1	Kinesin-like protein KIF23 [OS=Homo sapiens]	2	1	1	1	KIF23
P14678-1	Small nuclear ribonucleoprotein-associated proteins B and B' [OS=Homo sapiens]	12	1	1	1	LOC112641031; Snrpb; SNRPB; SNRPN
P24752	Acetyl-CoA acetyltransferase, mitochondrial [OS=Homo sapiens]	3	1	1	1	ACAT1
O15084-1	Isoform 3 of Serine/threonine-protein phosphatase 6 regulatory ankyrin repeat subunit A [OS=Homo sapiens]	2	1	1	1	ANKRD28
P04279-1	Semenogelin-1 [OS=Homo sapiens]	5	1	1	1	SEMG1
Q9Y5A9-1	YTH domain-containing family protein 2 [OS=Homo sapiens]	3	1	1	1	YTHDF2
P07237	Protein disulfide-isomerase [OS=Homo sapiens]	4	1	1	1	P4HB
Q13224	Glutamate receptor ionotropic, NMDA 2B [OS=Homo sapiens]	1	1	1	1	GRIN2B
Q504Y0-1	Zinc transporter ZIP12 [OS=Homo sapiens]	3	1	1	1	SLC39A12
P78524-1	Suppression of tumorigenicity 5 protein [OS=Homo sapiens]	2	1	1	1	DENND2B
P07741-1	Adenine phosphoribosyltransferase [OS=Homo sapiens]	7	1	1	1	APRT
Q13683-10	Isoform Alpha-7X1X2A of Integrin alpha-7 [OS=Homo sapiens]	2	1	1	1	ITGA7
Q9H582-1	zinc finger protein 644 [OS=Homo sapiens]	2	1	2	1	ZNF644
P09622	Dihydrolipoyl dehydrogenase, mitochondrial [OS=Homo sapiens]	2	1	1	1	DLD
Q14677-1	Clathrin interactor 1 [OS=Homo sapiens]	2	1	1	1	CLINT1
P49916-1	DNA ligase 3 [OS=Homo sapiens]	1	1	1	1	LIG3
P51970	NADH dehydrogenase [ubiquinone] 1 alpha subcomplex subunit 8 [OS=Homo sapiens]	13	1	1	1	NDUFA8
Q15554-3	Telomeric repeat-binding factor 2 [OS=Homo sapiens]	5	1	1	1	TERF2
Q5JUK3	potassium channel subfamily t member 1 [OS=Homo sapiens]	2	1	1	1	KCNT1
P54136-1	arginine--tRNA ligase, cytoplasmic [OS=Homo sapiens]	2	1	1	1	RARS1
P04632	Calpain small subunit 1 [OS=Homo sapiens]	6	1	1	1	CAPNS1
P11498	pyruvate carboxylase, mitochondrial [OS=Homo sapiens]	1	1	1	1	PC
Q6P0Q8-2	Isoform 2 of Microtubule-associated serine/threonine-protein kinase 2 [OS=Homo sapiens]	1	1	1	1	MAST2
P33151	Cadherin-5 [OS=Homo sapiens]	2	1	1	1	CDH5
Q8TAM2-2	Isoform 2 of Tetratricopeptide repeat protein 8 [OS=Homo sapiens]	13	1	1	1	TTC8
O00187-1	Mannan-binding lectin serine protease 2 [OS=Homo sapiens]	3	1	1	1	MASP2
Q6ZNG9	KRAB-A domain-containing protein 2 [OS=Homo sapiens]	4	1	1	1	KRBA2
Q8IZ83	Aldehyde dehydrogenase family 16 member A1 [OS=Homo sapiens]	3	1	1	1	ALDH16A1
Q01638-1	Interleukin-1 receptor-like 1 [OS=Homo sapiens]	4	1	1	1	IL1RL1
Q06210-1	glutamine--fructose-6-phosphate aminotransferase [isomerizing] 1 [OS=Homo sapiens]	3	1	1	1	GFPT1
Q9NUA8-1	Zinc finger and BTB domain-containing protein 40 [OS=Homo sapiens]	2	1	1	1	ZBTB40
Q7Z7G8-1	vacuolar protein sorting-associated protein 13b [OS=Homo sapiens]	0	1	1	1	VPS13B
Q70Z35-1	Phosphatidylinositol 3,4,5-trisphosphate-dependent Rac exchanger 2 protein [OS=Homo sapiens]	1	1	1	1	PREX2
Q9Y4A5	Transformation/transcription domain-associated protein [OS=Homo sapiens]	1	1	1	1	TRRAP
Q9P227	Rho GTPase-activating protein 23 [OS=Homo sapiens]	2	1	1	1	ARHGAP23
P41208	centrin-2 [OS=Homo sapiens]	12	1	1	1	CETN2
Q96JM4	Leucine-rich repeat and IQ domain-containing protein 1 [OS=Homo sapiens]	1	1	1	1	LRRIQ1
O00151	PDZ and LIM domain protein 1 [OS=Homo sapiens]	6	1	1	1	PDLIM1
Q5M9N0-1	Coiled-coil domain-containing protein 158 [OS=Homo sapiens]	1	1	1	1	CCDC158
Q5T5S1	Coiled-coil domain-containing protein 183 [OS=Homo sapiens]	5	1	1	1	CCDC183
O15144	Actin-related protein 2/3 complex subunit 2 [OS=Homo sapiens]	4	1	1	1	ARPC2
Q6ZU35	Uncharacterized protein KIAA1211 [OS=Homo sapiens]	2	1	1	1	CRACD
Q8IWN7-1	Retinitis pigmentosa 1-like 1 protein [OS=Homo sapiens]	1	1	1	1
Q8IZM8	Zinc finger protein 654 [OS=Homo sapiens]	4	1	1	1
Q86VV4-1	ran-binding protein 3-like [OS=Homo sapiens]	5	1	1	1	RANBP3L
Q00587-1	Cdc42 effector protein 1 [OS=Homo sapiens]	6	1	1	1	CDC42EP1
P37108	Signal recognition particle 14 kDa protein [OS=Homo sapiens]	10	1	1	1	SRP14
P08240-1	signal recognition particle receptor subunit alpha [OS=Homo sapiens]	3	1	1	1	SRPRA
Q8WWK9-1	Cytoskeleton-associated protein 2 [OS=Homo sapiens]	3	1	1	1	CKAP2
P01584	Interleukin-1 beta [OS=Homo sapiens]	9	1	1	1	IL1B
Q6IQ20	N-acyl-phosphatidylethanolamine-hydrolyzing phospholipase D [OS=Homo sapiens]	6	1	1	1	NAPEPLD
P42702-1	Leukemia inhibitory factor receptor [OS=Homo sapiens]	2	1	1	1	LIFR
Q9BVP2	Guanine nucleotide-binding protein-like 3 [OS=Homo sapiens]	2	1	1	1	GNL3
P21359-1	Neurofibromin [OS=Homo sapiens]	1	1	1	1	NF1
O75340	programmed cell death protein 6 [OS=Homo sapiens]	6	1	1	1	PDCD6
Q8NHU2	Cilia- and flagella-associated protein 61 [OS=Homo sapiens]	2	1	1	1	CFAP61
P55196-1	Isoform 2 of Afadin [OS=Homo sapiens]	1	1	1	1	AFDN
O15231-1	zinc finger protein 185 [OS=Homo sapiens]	3	1	1	1	ZNF185
Q92551-2	Isoform 2 of Inositol hexakisphosphate kinase 1 [OS=Homo sapiens]	9	1	1	1	IP6K1
A0A0B4J1X5	immunoglobulin heavy variable 3-74 [OS=Homo sapiens]	19	1	1	1	IGHV3-74
Q96PD4	Interleukin-17F [OS=Homo sapiens]	13	1	1	1	IL17F
Q9BSK2	Solute carrier family 25 member 33 [OS=Homo sapiens]	9	1	1	1	SLC25A33
Q9Y4D8-1	Probable E3 ubiquitin-protein ligase HECTD4 [OS=Homo sapiens]	0	1	1	1	HECTD4
O94929-3	Isoform 3 of Actin-binding LIM protein 3 [OS=Homo sapiens]	4	1	1	1	ABLIM3
Q92556-1	Engulfment and cell motility protein 1 [OS=Homo sapiens]	3	1	1	1	ELMO1
P52739	Zinc finger protein 131 [OS=Homo sapiens]	3	1	1	1	ZNF131
A0FGR8-1	Extended synaptotagmin-2 [OS=Homo sapiens]	2	1	1	1	ESYT2
Q96P50	Arf-GAP with coiled-coil, ANK repeat and PH domain-containing protein 3 [OS=Homo sapiens]	3	1	1	1	ACAP3
Q9H8G2-1	Caspase activity and apoptosis inhibitor 1 [OS=Homo sapiens]	5	1	1	1	CAAP1
Q8N4C9-1	Uncharacterized protein C17orf78 [OS=Homo sapiens]	8	1	1	1	C17orf78
Q9Y5M8	signal recognition particle receptor subunit beta [OS=Homo sapiens]	7	1	1	1	SRPRB
Q9BRP4	Proteasomal ATPase-associated factor 1 [OS=Homo sapiens]	6	1	1	1	PAAF1
P08758	annexin A5 [OS=Homo sapiens]	5	1	1	1	ANXA5
P29372	DNA-3-methyladenine glycosylase [OS=Homo sapiens]	6	1	1	1	MPG
O95180	voltage-dependent T-type calcium channel subunit alpha-1H [OS=Homo sapiens]	1	1	1	1	CACNA1H
Q96EY1-1	DnaJ homolog subfamily A member 3, mitochondrial [OS=Homo sapiens]	3	1	1	1	DNAJA3
P35520-1	Cystathionine beta-synthase [OS=Homo sapiens]	5	1	1	1	CBS
Q9Y223-1	bifunctional UDP-N-acetylglucosamine 2-epimerase/N-acetylmannosamine kinase [OS=Homo sapiens]	2	1	1	1	GNE
B2RC85-1	Radial spoke head 10 homolog B2 [OS=Homo sapiens]	3	1	1	1	RSPH10B2
O14641	Segment polarity protein dishevelled homolog DVL-2 [OS=Homo sapiens]	3	1	1	1	DVL2
Q15846	Clusterin-like protein 1 [OS=Homo sapiens]	4	1	1	1	CLUL1
Q9H0A0	RNA cytidine acetyltransferase [OS=Homo sapiens]	2	1	1	1	NAT10
Q99598	Translin-associated protein X [OS=Homo sapiens]	8	1	1	1	TSNAX
Q99558	mitogen-activated protein kinase kinase kinase 14 [OS=Homo sapiens]	3	1	1	1	MAP3K14
Q86WR6	uncharacterized protein C17orf64 [OS=Homo sapiens]	9	1	1	1	CHCT1
O60244	Mediator of RNA polymerase II transcription subunit 14 [OS=Homo sapiens]	2	1	1	1	MED14
P50225	Sulfotransferase 1A1 [OS=Homo sapiens]	8	1	1	1	SULT1A1
P11047	Laminin subunit gamma-1 [OS=Homo sapiens]	1	1	1	1	LAMC1
P23229-7	Isoform 7 of Integrin alpha-6 [OS=Homo sapiens]	2	1	1	1	ITGA6
Q8N201	integrator complex subunit 1 [OS=Homo sapiens]	1	1	1	1	INTS1
Q9Y421-2	Isoform 2 of Protein FAM32A [OS=Homo sapiens]	20	1	1	1	FAM32A
Q02383	Semenogelin-2 [OS=Homo sapiens]	3	1	1	1	SEMG2
Q2M389	WASH complex subunit 4 [OS=Homo sapiens]	2	1	1	1	WASHC4
Q68E01	Integrator complex subunit 3 [OS=Homo sapiens]	2	1	1	1	INTS3
O95477	ATP-binding cassette sub-family A member 1 [OS=Homo sapiens]	1	1	1	1	ABCA1
Q12788	Transducin beta-like protein 3 [OS=Homo sapiens]	2	1	1	1	TBL3
Q92793-1	CREB-binding protein [OS=Homo sapiens]	1	1	1	1	CREBBP
P54577	Tyrosine--tRNA ligase, cytoplasmic [OS=Homo sapiens]	4	1	1	1	YARS1
O75616-1	GTPase Era, mitochondrial [OS=Homo sapiens]	2	1	1	1	ERAL1
Q96F44-1	E3 ubiquitin-protein ligase TRIM11 [OS=Homo sapiens]	3	1	1	1	TRIM11
Q8NEZ4	Histone-lysine N-methyltransferase 2C [OS=Homo sapiens]	1	1	1	1	KMT2C
Q8IZQ1-1	WD repeat and FYVE domain-containing protein 3 [OS=Homo sapiens]	0	1	1	1	WDFY3
Q86YB7-1	Enoyl-CoA hydratase domain-containing protein 2, mitochondrial [OS=Homo sapiens]	5	1	1	1	ECHDC2
P23416	Glycine receptor subunit alpha-2 [OS=Homo sapiens]	5	1	1	1	GLRA2
Q9P0V9	septin-10 [OS=Homo sapiens]	5	1	1	1	SEPTIN10
Q6UX41	Butyrophilin-like protein 8 [OS=Homo sapiens]	5	1	1	1	BTNL8
Q7Z6G3	N-terminal EF-hand calcium-binding protein 2 [OS=Homo sapiens]	5	1	1	1	NECAB2
Q15434	RNA-binding motif, single-stranded-interacting protein 2 [OS=Homo sapiens]	2	1	1	1	RBMS2
Q8N3T1	Polypeptide N-acetylgalactosaminyltransferase 15 [OS=Homo sapiens]	2	1	1	1	GALNT15
O14815-1	calpain-9 [OS=Homo sapiens]	3	1	1	1	CAPN9
Q16718	NADH dehydrogenase [ubiquinone] 1 alpha subcomplex subunit 5 [OS=Homo sapiens]	14	1	1	1	NDUFA5
Q96JE9-1	Microtubule-associated protein 6 [OS=Homo sapiens]	3	1	1	1	MAP6
Q8IVU3-1	Probable E3 ubiquitin-protein ligase HERC6 [OS=Homo sapiens]	2	1	1	1	HERC6
O96013-1	serine/threonine-protein kinase PAK 4 [OS=Homo sapiens]	4	1	1	1	PAK4
Q13136	Liprin-alpha-1 [OS=Homo sapiens]	2	1	1	1	PPFIA1
P52294	Importin subunit alpha-5 [OS=Homo sapiens]	4	1	1	1	KPNA1
P17980	26S proteasome regulatory subunit 6A [OS=Homo sapiens]	5	1	1	1	PSMC3
Q8TAW3	zinc finger protein 671 [OS=Homo sapiens]	5	1	1	1	ZNF671
Q9Y2T2	ap-3 complex subunit mu-1 [OS=Homo sapiens]	3	1	1	1	AP3M1
Q96DX4	RING finger and SPRY domain-containing protein 1 [OS=Homo sapiens]	3	1	1	1	RSPRY1
Q9Y2J2	Band 4.1-like protein 3 [OS=Homo sapiens]	2	1	1	1	EPB41L3
Q9NUQ2	1-acyl-sn-glycerol-3-phosphate acyltransferase epsilon [OS=Homo sapiens]	6	1	1	1	AGPAT5
Q9UNF1	Melanoma-associated antigen D2 [OS=Homo sapiens]	2	1	1	1	MAGED2
Q99594	Transcriptional enhancer factor TEF-5 [OS=Homo sapiens]	5	1	1	1	TEAD3
Q96DW6	solute carrier family 25 member 38 [OS=Homo sapiens]	7	1	2	1	SLC25A38
P21589-1	5'-nucleotidase [OS=Homo sapiens]	4	1	1	1	NT5E
Q96EP5	DAZ-associated protein 1 [OS=Homo sapiens]	4	1	1	1	DAZAP1
Q8WUA4-1	General transcription factor 3C polypeptide 2 [OS=Homo sapiens]	3	1	1	1	GTF3C2
O60741	Potassium/sodium hyperpolarization-activated cyclic nucleotide-gated channel 1 [OS=Homo sapiens]	2	1	1	1	HCN1
Q02952-1	A-kinase anchor protein 12 [OS=Homo sapiens]	2	1	1	1	AKAP12
Q6ZS30-1	Isoform 1 of Neurobeachin-like protein 1 [OS=Homo sapiens]	1	1	1	1	NBEAL1
Q8N3Y3	LARGE xylosyl- and glucuronyltransferase 2 [OS=Homo sapiens]	3	1	1	1	LARGE2
P52849-1	Bifunctional heparan sulfate N-deacetylase/N-sulfotransferase 2 [OS=Homo sapiens]	2	1	1	1	NDST2
Q9C0I9-3	Isoform 3 of Leucine-rich repeat-containing protein 27 [OS=Homo sapiens]	7	1	1	1	LRRC27
Q9BTC8	Metastasis-associated protein MTA3 [OS=Homo sapiens]	3	1	1	1	MTA3
Q9H4M9	EH domain-containing protein 1 [OS=Homo sapiens]	2	1	1	1	EHD1
Q96FT7-1	Acid-sensing ion channel 4 [OS=Homo sapiens]	3	1	1	1
Q9H788	SH2 domain-containing protein 4A [OS=Homo sapiens]	4	1	1	1	SH2D4A
P53007	Tricarboxylate transport protein, mitochondrial [OS=Homo sapiens]	3	1	1	1	SLC25A1
Q9BVN2	RUN and SH3 domain-containing protein 1 [OS=Homo sapiens]	3	1	1	1	RUSC1
Q8IZL2	Mastermind-like protein 2 [OS=Homo sapiens]	2	1	1	1	MAML2
Q06787	synaptic functional regulator FMR1 [OS=Homo sapiens]	3	1	1	1	FMR1
Q15003	Condensin complex subunit 2 [OS=Homo sapiens]	1	1	1	1	NCAPH
Q9HD23	magnesium transporter MRS2 homolog, mitochondrial [OS=Homo sapiens]	5	1	1	1	MRS2
Q9BVC6	Transmembrane protein 109 [OS=Homo sapiens]	5	1	1	1	TMEM109
Q9UL40-2	Isoform 2 of Zinc finger protein 346 [OS=Homo sapiens]	8	1	1	1	ZNF346
O60518	ran-binding protein 6 [OS=Homo sapiens]	2	1	1	1	RANBP6
Q6N069	N-alpha-acetyltransferase 16, NatA auxiliary subunit [OS=Homo sapiens]	2	1	1	1	NAA16
Q8WTS1	1-acylglycerol-3-phosphate O-acyltransferase ABHD5 [OS=Homo sapiens]	6	1	1	1	ABHD5
Q96S86	Hyaluronan and proteoglycan link protein 3 [OS=Homo sapiens]	4	1	1	1	HAPLN3
Q9H814	Phosphorylated adapter RNA export protein [OS=Homo sapiens]	6	1	1	1	PHAX
Q9NVD7-2	Isoform 2 of Alpha-parvin [OS=Homo sapiens]	12	1	1	1	PARVA
O95613	Pericentrin [OS=Homo sapiens]	1	1	1	1	PCNT
Q9Y3L3-1	SH3 domain-binding protein 1 [OS=Homo sapiens]	4	1	1	1	SH3BP1
Q86XZ4	Spermatogenesis-associated serine-rich protein 2 [OS=Homo sapiens]	3	1	1	1	SPATS2
Q9NR31	GTP-binding protein SAR1a [OS=Homo sapiens]	6	1	1	1	SAR1A
P21796	voltage-dependent anion-selective channel protein 1 [OS=Homo sapiens]	4	1	1	1	VDAC1
O00411	DNA-directed RNA polymerase, mitochondrial [OS=Homo sapiens]	2	1	1	1	POLRMT
Q9BYJ9-2	Isoform 2 of YTH domain-containing family protein 1 [OS=Homo sapiens]	11	1	1	1	YTHDF1
Q499Z3	Schlafen-like protein 1 [OS=Homo sapiens]	5	1	1	1	SLFNL1
Q9NRG0	Chromatin accessibility complex protein 1 [OS=Homo sapiens]	17	1	1	1	CHRAC1
Q9Y4E5-4	Isoform 3 of E3 SUMO-protein ligase ZNF451 [OS=Homo sapiens]	3	1	1	1	ZNF451
Q8N726	Tumor suppressor ARF [OS=Homo sapiens]	17	1	1	1	CDKN2A
Q7RTP6	[F-actin]-monooxygenase MICAL3 [OS=Homo sapiens]	1	1	1	1	MICAL3
O60811	PRAME family member 2 [OS=Homo sapiens]	4	1	1	1	PRAMEF2
Q7Z412-2	Isoform 2 of Peroxisome assembly protein 26 [OS=Homo sapiens]	10	1	1	1	PEX26
Q9UN86	Ras GTPase-activating protein-binding protein 2 [OS=Homo sapiens]	3	1	1	1	G3BP2
P05387	60S acidic ribosomal protein P2 [OS=Homo sapiens]	10	1	1	1	RPLP2
Q7LGA3-1	Heparan sulfate 2-O-sulfotransferase 1 [OS=Homo sapiens]	5	1	1	1	HS2ST1
P30101	Protein disulfide-isomerase A3 [OS=Homo sapiens]	2	1	1	1	PDIA3
Q9NVX2	Notchless protein homolog 1 [OS=Homo sapiens]	4	1	1	1	NLE1
O00562	Membrane-associated phosphatidylinositol transfer protein 1 [OS=Homo sapiens]	2	1	1	1	PITPNM1
P07358	Complement component C8 beta chain [OS=Homo sapiens]	2	1	1	1	C8B
P58107	epiplakin [OS=Homo sapiens]	1	1	1	1
Q8TDX6-1	chondroitin sulfate N-acetylgalactosaminyltransferase 1 [OS=Homo sapiens]	4	1	1	1	CSGALNACT1
Q9Y5X1	Sorting nexin-9 [OS=Homo sapiens]	3	1	1	1	SNX9
Q13394	Putative nucleotidyltransferase MAB21L1 [OS=Homo sapiens]	6	1	1	1	MAB21L1
Q96BT1	Putative uncharacterized protein C3orf49 [OS=Homo sapiens]	9	1	1	1	C3orf49
Q9HCR9	Dual 3',5'-cyclic-AMP and -GMP phosphodiesterase 11A [OS=Homo sapiens]	2	1	1	1	PDE11A
Q9UIF3	Tektin-2 [OS=Homo sapiens]	2	1	1	1	TEKT2
P21802-1	Fibroblast growth factor receptor 2 [OS=Homo sapiens]	2	1	1	1	FGFR2
P43630-1	Killer cell immunoglobulin-like receptor 3DL2 [OS=Homo sapiens]	4	1	1	1	KIR3DL2
Q6NXR0	Interferon-inducible GTPase 5 [OS=Homo sapiens]	5	1	1	1	IRGC
Q9NSI2-1	protein FAM207A [OS=Homo sapiens]	5	1	1	1	SLX9
P17677-1	Neuromodulin [OS=Homo sapiens]	12	1	1	1	GAP43
Q96IC2	RNA exonuclease 5 [OS=Homo sapiens]	3	1	1	1	REXO5
Q96L92	Sorting nexin-27 [OS=Homo sapiens]	5	1	1	1	SNX27
Q9C0F0	Putative Polycomb group protein ASXL3 [OS=Homo sapiens]	1	1	1	1	ASXL3
Q14149	MORC family CW-type zinc finger protein 3 [OS=Homo sapiens]	2	1	1	1	MORC3
Q9H6X2	Anthrax toxin receptor 1 [OS=Homo sapiens]	3	1	1	1	ANTXR1
Q9UFC0	Leucine-rich repeat and WD repeat-containing protein 1 [OS=Homo sapiens]	4	1	1	1	LRWD1
Q9C0J1-1	N-acetyllactosaminide beta-1,3-N-acetylglucosaminyltransferase 4 [OS=Homo sapiens]	6	1	1	1	B3GNT4
Q86X67-1	nucleoside diphosphate-linked moiety X motif 13 [OS=Homo sapiens]	5	1	1	1	NUDT13
Q15029	116 kDa U5 small nuclear ribonucleoprotein component [OS=Homo sapiens]	1	1	1	1	EFTUD2
Q6IQ23-1	Pleckstrin homology domain-containing family A member 7 [OS=Homo sapiens]	2	1	1	1	PLEKHA7
Q13233	Mitogen-activated protein kinase kinase kinase 1 [OS=Homo sapiens]	2	1	2	1	MAP3K1
Q14789	Golgin subfamily B member 1 [OS=Homo sapiens]	1	1	1	1	GOLGB1
Q9NQC3	Reticulon-4 [OS=Homo sapiens]	1	1	1	1	RTN4
Q5VST9	Obscurin [OS=Homo sapiens]	0	1	1	1	OBSCN
Q14832	Metabotropic glutamate receptor 3 [OS=Homo sapiens]	3	1	1	1	GRM3
P78504	Protein jagged-1 [OS=Homo sapiens]	1	1	1	1	JAG1
Q92565	Rap guanine nucleotide exchange factor 5 [OS=Homo sapiens]	3	1	1	1	RAPGEF5
Q9NQV7	Histone-lysine N-methyltransferase PRDM9 [OS=Homo sapiens]	2	1	1	1	PRDM9
Q6UWZ7	BRCA1-A complex subunit Abraxas 1 [OS=Homo sapiens]	3	1	1	1	ABRAXAS1
Q96EK2	PHD finger protein 21B [OS=Homo sapiens]	3	1	1	1	PHF21B
O00743	Serine/threonine-protein phosphatase 6 catalytic subunit [OS=Homo sapiens]	4	1	1	1	PPP6C
Q9BZL6-2	Isoform 2 of Serine/threonine-protein kinase D2 [OS=Homo sapiens]	3	1	1	1
Q7LFX5-1	Carbohydrate sulfotransferase 15 [OS=Homo sapiens]	4	1	1	1	CHST15
O43257	zinc finger HIT domain-containing protein 1 [OS=Homo sapiens]	16	1	1	1	ZNHIT1
Q8N0Z8	tRNA pseudouridine synthase-like 1 [OS=Homo sapiens]	8	1	1	1	PUSL1
Q86Y39-1	NADH dehydrogenase [ubiquinone] 1 alpha subcomplex subunit 11 [OS=Homo sapiens]	16	1	1	1	NDUFA11
Q9NVF7-1	F-box only protein 28 [OS=Homo sapiens]	6	1	1	1	FBXO28
Q9UKJ1	Paired immunoglobulin-like type 2 receptor alpha [OS=Homo sapiens]	5	1	1	1	PILRA
A7KAX9	rho GTPase-activating protein 32 [OS=Homo sapiens]	1	1	1	1	ARHGAP32
O14561	Acyl carrier protein, mitochondrial [OS=Homo sapiens]	6	1	1	1	NDUFAB1
Q5T200-1	Zinc finger CCCH domain-containing protein 13 [OS=Homo sapiens]	1	1	1	1	ZC3H13
Q9Y227-2	Isoform 2 of Ectonucleoside triphosphate diphosphohydrolase 4 [OS=Homo sapiens]	4	1	1	1	ENTPD4
O00451-1	GDNF family receptor alpha-2 [OS=Homo sapiens]	4	1	1	1	GFRA2
P13591-5	Isoform 5 of Neural cell adhesion molecule 1 [OS=Homo sapiens]	3	1	1	1	NCAM1
Q8N608-1	Inactive dipeptidyl peptidase 10 [OS=Homo sapiens]	3	1	1	1	DPP10
O00555-1	Voltage-dependent P/Q-type calcium channel subunit alpha-1A [OS=Homo sapiens]	1	1	1	1
P68400	Casein kinase II subunit alpha [OS=Homo sapiens]	5	1	1	1	CSNK2A1
Q96B70	Leukocyte receptor cluster member 9 [OS=Homo sapiens]	5	1	1	1	LENG9
P23497	Nuclear autoantigen Sp-100 [OS=Homo sapiens]	2	1	1	1	SP100
Q8N9Y4	Protein FAM181A [OS=Homo sapiens]	6	1	1	1	FAM181A
O15438-1	Canalicular multispecific organic anion transporter 2 [OS=Homo sapiens]	1	1	1	1	ABCC3
Q8IXM2	Chromatin complexes subunit BAP18 [OS=Homo sapiens]	12	1	1	1	BAP18
Q5JPH6	Probable glutamate--tRNA ligase, mitochondrial [OS=Homo sapiens]	4	1	1	1	EARS2
Q8N3F8	MICAL-like protein 1 [OS=Homo sapiens]	3	1	1	1	MICALL1
Q08AF3-1	schlafen family member 5 [OS=Homo sapiens]	2	1	1	1	SLFN5
Q5HYI7-2	Isoform 2 of Metaxin-3 [OS=Homo sapiens]	11	1	1	1	MTX3
Q05215	Early growth response protein 4 [OS=Homo sapiens]	3	1	1	1	EGR4
Q86UL3	glycerol-3-phosphate acyltransferase 4 [OS=Homo sapiens]	5	1	1	1	GPAT4
Q5SZK8	FRAS1-related extracellular matrix protein 2 [OS=Homo sapiens]	1	1	1	1
Q8NI08	Nuclear receptor coactivator 7 [OS=Homo sapiens]	2	1	1	1	NCOA7
Q9BZI7-1	Regulator of nonsense transcripts 3B [OS=Homo sapiens]	5	1	1	1	UPF3B
P51587	breast cancer type 2 susceptibility protein [OS=Homo sapiens]	1	1	1	1
A5YM72-3	Isoform 3 of Carnosine synthase 1 [OS=Homo sapiens]	2	1	1	1	CARNS1
Q9NV23-1	S-acyl fatty acid synthase thioesterase, medium chain [OS=Homo sapiens]	6	1	1	1	OLAH
O95926	Pre-mRNA-splicing factor syf2 [OS=Homo sapiens]	6	1	1	1	SYF2
P48551-2	Isoform 2 of Interferon alpha/beta receptor 2 [OS=Homo sapiens]	7	1	1	1	IFNAR2
Q9NP81-1	Serine--tRNA ligase, mitochondrial [OS=Homo sapiens]	3	1	1	1	SARS2
Q8N3J3	Uncharacterized protein C17orf53 [OS=Homo sapiens]	3	1	1	1	HROB
P27816-4	Isoform 4 of Microtubule-associated protein 4 [OS=Homo sapiens]	2	1	1	1	MAP4
Q9NS87	Kinesin-like protein KIF15 [OS=Homo sapiens]	2	1	1	1	KIF15
O00170	AH receptor-interacting protein [OS=Homo sapiens]	5	1	1	1
Q96J94	Piwi-like protein 1 [OS=Homo sapiens]	3	1	1	1	PIWIL1
Q9UKX3	Myosin-13 [OS=Homo sapiens]	1	1	1	1	MYH13
Q96ST3	Paired amphipathic helix protein Sin3a [OS=Homo sapiens]	1	1	1	1	SIN3A
Q5VZE5	N-alpha-acetyltransferase 35, NatC auxiliary subunit [OS=Homo sapiens]	3	1	1	1	NAA35
O15111	Inhibitor of nuclear factor kappa-B kinase subunit alpha [OS=Homo sapiens]	3	1	1	1	CHUK
Q16795	NADH dehydrogenase [ubiquinone] 1 alpha subcomplex subunit 9, mitochondrial [OS=Homo sapiens]	3	1	1	1	NDUFA9
Q9NVV4-2	Isoform 2 of Poly(A) RNA polymerase, mitochondrial [OS=Homo sapiens]	4	1	1	1	MTPAP
Q6ZNE9-2	RUN and FYVE domain-containing protein 4 [OS=Homo sapiens]	3	1	1	1	RUFY4
Q6P996-1	Pyridoxal-dependent decarboxylase domain-containing protein 1 [OS=Homo sapiens]	3	1	1	1	PDXDC1
Q9UBK8-1	Methionine synthase reductase [OS=Homo sapiens]	3	1	1	1	MTRR
P51955	Serine/threonine-protein kinase Nek2 [OS=Homo sapiens]	5	1	1	1	NEK2
Q8TDI0	Chromodomain-helicase-DNA-binding protein 5 [OS=Homo sapiens]	1	1	1	1	CHD5
O94927	HAUS augmin-like complex subunit 5 [OS=Homo sapiens]	3	1	1	1	HAUS5
O75110	Probable phospholipid-transporting ATPase IIA [OS=Homo sapiens]	2	1	1	1	ATP9A
Q99973	Telomerase protein component 1 [OS=Homo sapiens]	1	1	1	1	TEP1
Q8NA29-1	sodium-dependent lysophosphatidylcholine symporter 1 [OS=Homo sapiens]	3	1	1	1	MFSD2A
Q6ZVL6	UPF0606 protein KIAA1549L [OS=Homo sapiens]	1	1	1	1	KIAA1549L
Q9ULM6	CCR4-NOT transcription complex subunit 6 [OS=Homo sapiens]	3	1	1	1	CNOT6
Q99497	protein/nucleic acid deglycase DJ-1 [OS=Homo sapiens]	8	1	1	1	PARK7
O15297	protein phosphatase 1D [OS=Homo sapiens]	2	1	1	1	PPM1D
Q9P273	Teneurin-3 [OS=Homo sapiens]	1	1	1	1	TENM3
P26006	Integrin alpha-3 [OS=Homo sapiens]	2	1	1	1	ITGA3
P18206	Vinculin [OS=Homo sapiens]	1	1	1	1	VCL
Q9BQG0	Myb-binding protein 1A [OS=Homo sapiens]	1	1	1	1	MYBBP1A
Q9GZT9-1	Egl nine homolog 1 [OS=Homo sapiens]	4	1	1	1	EGLN1
Q9C0D0	Phosphatase and actin regulator 1 [OS=Homo sapiens]	4	1	1	1	PHACTR1
Q96BR5	Cytochrome c oxidase assembly factor 7 [OS=Homo sapiens]	7	1	1	1	COA7
P51858	hepatoma-derived growth factor [OS=Homo sapiens]	7	1	1	1	HDGF
Q9P0J7	E3 ubiquitin-protein ligase KCMF1 [OS=Homo sapiens]	3	1	1	1	KCMF1
Q15327	Ankyrin repeat domain-containing protein 1 [OS=Homo sapiens]	4	1	1	1	ANKRD1
P10070-1	Isoform 1 of Zinc finger protein GLI2 [OS=Homo sapiens]	2	1	1	1	GLI2
O95260	Arginyl-tRNA--protein transferase 1 [OS=Homo sapiens]	4	1	1	1	ATE1
P0CG24	Zinc finger protein 883 [OS=Homo sapiens]	3	1	1	1	ZNF883
Q8WV83-1	Solute carrier family 35 member F5 [OS=Homo sapiens]	4	1	1	1	SLC35F5
Q8NGB4	Olfactory receptor 4S1 [OS=Homo sapiens]	6	1	1	1	OR4S1
Q05209-1	Tyrosine-protein phosphatase non-receptor type 12 [OS=Homo sapiens]	3	1	1	1	PTPN12
Q9NQ30	Endothelial cell-specific molecule 1 [OS=Homo sapiens]	11	1	1	1	ESM1
Q14204	Cytoplasmic dynein 1 heavy chain 1 [OS=Homo sapiens]	0	1	1	1	DYNC1H1
P51659-1	peroxisomal multifunctional enzyme type 2 [OS=Homo sapiens]	1	1	1	1	HSD17B4
Q9Y6J0	Calcineurin-binding protein cabin-1 [OS=Homo sapiens]	1	1	1	1	CABIN1
P11509	Cytochrome P450 2A6 [OS=Homo sapiens]	5	1	1	1
Q9P2L0-1	WD repeat-containing protein 35 [OS=Homo sapiens]	2	1	1	1	WDR35
Q9Y4G2	Pleckstrin homology domain-containing family M member 1 [OS=Homo sapiens]	2	1	1	1	PLEKHM1
Q13243-1	Serine/arginine-rich splicing factor 5 [OS=Homo sapiens]	4	1	1	1	SFRS5; SRSF5
O43861-1	Probable phospholipid-transporting ATPase IIB [OS=Homo sapiens]	2	1	1	1	ATP9B
Q8ND56	protein LSM14 homolog A [OS=Homo sapiens]	2	1	1	1	LSM14A
P04003	C4b-binding protein alpha chain [OS=Homo sapiens]	3	1	1	1	C4BPA
Q9Y508-1	E3 ubiquitin-protein ligase RNF114 [OS=Homo sapiens]	5	1	1	1	RNF114
Q2TBA0-1	kelch-like protein 40 [OS=Homo sapiens]	3	1	1	1	KLHL40
Q9Y6K1	DNA (cytosine-5)-methyltransferase 3A [OS=Homo sapiens]	2	1	1	1	DNMT3A
P00797	Renin [OS=Homo sapiens]	4	1	1	1	REN
Q9H2X9-1	Solute carrier family 12 member 5 [OS=Homo sapiens]	2	1	1	1	SLC12A5
Q8WWZ4	ATP-binding cassette sub-family A member 10 [OS=Homo sapiens]	1	1	1	1	ABCA10
Q14444-1	Caprin-1 [OS=Homo sapiens]	2	1	1	1	CAPRIN1
Q13191-2	Isoform Truncated 1 of E3 ubiquitin-protein ligase CBL-B [OS=Homo sapiens]	3	1	1	1
Q9Y2U5	Mitogen-activated protein kinase kinase kinase 2 [OS=Homo sapiens]	3	1	1	1	MAP3K2
P62495	Eukaryotic peptide chain release factor subunit 1 [OS=Homo sapiens]	3	1	1	1	ETF1
P18428	lipopolysaccharide-binding protein [OS=Homo sapiens]	2	1	1	1	LBP
Q6ZQQ2	spermatogenesis-associated protein 31D1 [OS=Homo sapiens]	1	1	1	1	SPATA31D1
Q99584	Protein S100-A13 [OS=Homo sapiens]	21	1	1	1	S100A13
Q9ULW0	Targeting protein for Xklp2 [OS=Homo sapiens]	2	1	1	1	TPX2
P78508	ATP-sensitive inward rectifier potassium channel 10 [OS=Homo sapiens]	4	1	1	1	KCNJ10
O75363	Breast carcinoma-amplified sequence 1 [OS=Homo sapiens]	3	1	1	1	BCAS1
Q9BSL1	ubiquitin-associated domain-containing protein 1 [OS=Homo sapiens]	3	1	1	1	UBAC1
Q86VN1	Vacuolar protein-sorting-associated protein 36 [OS=Homo sapiens]	4	1	1	1	VPS36
P53597	Succinate--CoA ligase [ADP/GDP-forming] subunit alpha, mitochondrial [OS=Homo sapiens]	5	1	1	1	SUCLG1
P62861	40S ribosomal protein S30 [OS=Homo sapiens]	17	1	1	1	Fau; FAU
Q14050	Collagen alpha-3(IX) chain [OS=Homo sapiens]	4	1	1	1	COL9A3
P62070	Ras-related protein R-Ras2 [OS=Homo sapiens]	5	1	1	1	RRAS2
Q9NZ56	Formin-2 [OS=Homo sapiens]	1	1	1	1	FMN2
Q86VF7-1	Nebulin-related-anchoring protein [OS=Homo sapiens]	1	1	1	1	NRAP
A6NES4	Maestro heat-like repeat-containing protein family member 2A [OS=Homo sapiens]	1	1	1	1	MROH2A
Q99543-1	dnaJ homolog subfamily C member 2 [OS=Homo sapiens]	1	1	1	1	DNAJC2
P12107	Collagen alpha-1(XI) chain [OS=Homo sapiens]	2	1	1	1	COL11A1
Q15652	probable JmjC domain-containing histone demethylation protein 2C [OS=Homo sapiens]	1	1	1	1	JMJD1C
Q96AC1	Fermitin family homolog 2 [OS=Homo sapiens]	3	1	1	1	FERMT2
Q2KJY2-1	Kinesin-like protein KIF26B [OS=Homo sapiens]	1	1	1	1	KIF26B
Q9UQB9-1	Aurora kinase C [OS=Homo sapiens]	8	1	1	1	AURKC
P42684	Abelson tyrosine-protein kinase 2 [OS=Homo sapiens]	2	1	1	1	ABL2
P54886	delta-1-pyrroline-5-carboxylate synthase [OS=Homo sapiens]	2	1	1	1	ALDH18A1
Q9BYV6-1	Tripartite motif-containing protein 55 [OS=Homo sapiens]	4	1	1	1	TRIM55
Q99700-1	Ataxin-2 [OS=Homo sapiens]	2	1	1	1	ATXN2
Q5T280	putative methyltransferase C9orf114 [OS=Homo sapiens]	4	1	1	1	SPOUT1
Q7L5A3-1	Protein FAM214B [OS=Homo sapiens]	4	1	1	1	ATOSB
Q99697	Pituitary homeobox 2 [OS=Homo sapiens]	5	1	1	1	PITX2
Q8NFU0	bestrophin-4 [OS=Homo sapiens]	4	1	1	1	BEST4
Q8IVG5	sterile alpha motif domain-containing protein 9-like [OS=Homo sapiens]	1	1	1	1	SAMD9L
Q9NSI8-1	SAM domain-containing protein SAMSN-1 [OS=Homo sapiens]	4	1	1	1	SAMSN1
Q07283	Trichohyalin [OS=Homo sapiens]	2	1	1	1	TCHH
Q8N140	EP300-interacting inhibitor of differentiation 3 [OS=Homo sapiens]	7	1	1	1	EID3
Q9P2F5-1	Storkhead-box protein 2 [OS=Homo sapiens]	2	1	1	1	STOX2
Q9BSJ2-1	Gamma-tubulin complex component 2 [OS=Homo sapiens]	2	1	1	1	TUBGCP2
P98175-1	RNA-binding protein 10 [OS=Homo sapiens]	2	1	1	1	RBM10
Q6UXZ4	netrin receptor UNC5D [OS=Homo sapiens]	2	1	1	1	UNC5D
Q9ULK2-1	Ataxin-7-like protein 1 [OS=Homo sapiens]	1	1	1	1	ATXN7L1
Q6ZS81-4	Isoform 4 of WD repeat- and FYVE domain-containing protein 4 [OS=Homo sapiens]	1	1	1	1	WDFY4
Q5TKA1-3	Isoform 3 of Protein lin-9 homolog [OS=Homo sapiens]	4	1	1	1	LIN9
A2RUR9	Coiled-coil domain-containing protein 144A [OS=Homo sapiens]	2	1	1	1	CCDC144A
O00422	Histone deacetylase complex subunit SAP18 [OS=Homo sapiens]	6	1	1	1	SAP18
Q02388-1	Collagen alpha-1(VII) chain [OS=Homo sapiens]	1	1	1	1	COL7A1
O43670-1	BUB3-interacting and GLEBS motif-containing protein ZNF207 [OS=Homo sapiens]	3	1	1	1	LOC111151255; Znf207; ZNF207
Q6ZNI0	Beta-1,3-galactosyl-O-glycosyl-glycoprotein beta-1,6-N-acetylglucosaminyltransferase 7 [OS=Homo sapiens]	5	1	1	1	GCNT7
Q8WUJ0	serine/threonine/tyrosine-interacting protein [OS=Homo sapiens]	5	1	1	1	STYX
O95155	Ubiquitin conjugation factor E4 B [OS=Homo sapiens]	1	1	1	1	UBE4B
Q92585	Mastermind-like protein 1 [OS=Homo sapiens]	2	1	1	1	MAML1
A4UGR9	Xin actin-binding repeat-containing protein 2 [OS=Homo sapiens]	1	1	1	1	XIRP2
Q68DA7-1	formin-1 [OS=Homo sapiens]	1	1	1	1	FMN1
Q8TAK5	GA-binding protein subunit beta-2 [OS=Homo sapiens]	3	1	1	1	GABPB2
P07737	profilin-1 [OS=Homo sapiens]	10	1	1	1	PFN1
Q9H172	ATP-binding cassette sub-family G member 4 [OS=Homo sapiens]	2	1	1	1	ABCG4
Q96J66	ATP-binding cassette sub-family C member 11 [OS=Homo sapiens]	2	1	1	1	ABCC11
Q7Z478	ATP-dependent RNA helicase Dhx29 [OS=Homo sapiens]	2	1	1	1	DHX29
Q00059	Transcription factor A, mitochondrial [OS=Homo sapiens]	4	1	1	1	TFAM
P09131-1	P3 protein [OS=Homo sapiens]	5	1	1	1	SLC10A3
Q8NF91	Nesprin-1 [OS=Homo sapiens]	0	1	1	1	SYNE1
P28715-1	DNA repair protein complementing XP-G cells [OS=Homo sapiens]	2	1	1	1	ERCC5
Q8IVL0	Neuron navigator 3 [OS=Homo sapiens]	1	1	1	1	NAV3
Q16629	serine/arginine-rich splicing factor 7 [OS=Homo sapiens]	4	1	1	1	SRSF7
P26232	Catenin alpha-2 [OS=Homo sapiens]	2	1	1	1	CTNNA2
Q9BYV1	Alanine--glyoxylate aminotransferase 2, mitochondrial [OS=Homo sapiens]	4	1	1	1	AGXT2
Q16587-5	Isoform 5 of Zinc finger protein 74 [OS=Homo sapiens]	12	1	1	1	ZNF74
P02452	Collagen alpha-1(I) chain [OS=Homo sapiens]	2	1	1	1
Q9NYW0	Taste receptor type 2 member 10 [OS=Homo sapiens]	6	1	1	1	TAS2R10
Q96LY2-1	Coiled-coil domain-containing protein 74B [OS=Homo sapiens]	6	1	1	1	CCDC74B
Q13495-1	Mastermind-like domain-containing protein 1 [OS=Homo sapiens]	4	1	1	1	MAMLD1
Q86UP3-1	Zinc finger homeobox protein 4 [OS=Homo sapiens]	0	1	1	1	ZFHX4
Q13573	SNW domain-containing protein 1 [OS=Homo sapiens]	2	1	1	1	SNW1
Q9UPQ9	Trinucleotide repeat-containing gene 6B protein [OS=Homo sapiens]	1	1	1	1	TNRC6B
Q9NVP1	ATP-dependent RNA helicase DDX18 [OS=Homo sapiens]	1	1	1	1	DDX18
Q9H825-1	Methyltransferase-like protein 8 [OS=Homo sapiens]	5	1	1	1	METTL8
Q8NA31-1	Telomere repeats-binding bouquet formation protein 1 [OS=Homo sapiens]	3	1	1	1	TERB1
P35998	26S proteasome regulatory subunit 7 [OS=Homo sapiens]	3	1	1	1	PSMC2
Q9Y2G3	Probable phospholipid-transporting ATPase IF [OS=Homo sapiens]	2	1	1	1	ATP11B
Q8TDC3-1	Serine/threonine-protein kinase BRSK1 [OS=Homo sapiens]	3	1	1	1	BRSK1
P29992	guanine nucleotide-binding protein subunit alpha-11 [OS=Homo sapiens]	5	1	1	1	GNA11
Q5VWN6-1	Protein FAM208B [OS=Homo sapiens]	1	1	1	1	TASOR2
Q9UHH9	Inositol hexakisphosphate kinase 2 [OS=Homo sapiens]	4	1	1	1	IP6K2
P01023	alpha-2-macroglobulin [OS=Homo sapiens]	1	1	1	1	A2M
Q96AJ1-2	Isoform 2 of Clusterin-associated protein 1 [OS=Homo sapiens]	8	1	1	1	CLUAP1
Q7Z412	Peroxisome assembly protein 26 [OS=Homo sapiens]	7	1	1	1	PEX26
Q9UBX1	Cathepsin F [OS=Homo sapiens]	4	1	1	1	CTSF
Q9NWV8	BRISC and BRCA1-A complex member 1 [OS=Homo sapiens]	7	1	1	1	BABAM1
P05997	Collagen alpha-2(V) chain [OS=Homo sapiens]	2	1	1	1	COL5A2
Q96S15-1	GATOR complex protein WDR24 [OS=Homo sapiens]	2	1	1	1	WDR24
O14497	AT-rich interactive domain-containing protein 1A [OS=Homo sapiens]	0	1	1	1	ARID1A
Q8NA57	Uncharacterized protein C12orf50 [OS=Homo sapiens]	3	1	1	1	C12orf50
Q14624-1	Inter-alpha-trypsin inhibitor heavy chain H4 [OS=Homo sapiens]	2	1	1	1	ITIH4
Q6P2Q9	Pre-mRNA-processing-splicing factor 8 [OS=Homo sapiens]	0	1	1	1	PRPF8
Q92974	Rho guanine nucleotide exchange factor 2 [OS=Homo sapiens]	1	1	1	1	ARHGEF2
Q9NZB2-1	Constitutive coactivator of PPAR-gamma-like protein 1 [OS=Homo sapiens]	1	1	1	1	FAM120A
P49792	E3 SUMO-protein ligase RanBP2 [OS=Homo sapiens]	1	1	1	1	RANBP2
Q8NDG6-1	atp-dependent rna helicase tdrd9 [OS=Homo sapiens]	1	1	1	1	TDRD9
P04083	annexin A1 [OS=Homo sapiens]	3	1	1	1	ANXA1
P51589	Cytochrome P450 2J2 [OS=Homo sapiens]	2	1	1	1	CYP2J2
Q8WYP5-2	Isoform 2 of Protein ELYS [OS=Homo sapiens]	1	1	1	1	AHCTF1
Q6JVE9-1	Epididymal-specific lipocalin-8 [OS=Homo sapiens]	13	1	1	1	LCN8
P11836	B-lymphocyte antigen CD20 [OS=Homo sapiens]	6	1	1	1	MS4A1
O00148	ATP-dependent RNA helicase DDX39A [OS=Homo sapiens]	2	1	1	1	DDX39A
A8MTA8	Protein FAM166B [OS=Homo sapiens]	7	1	1	1	FAM166B
Q9GZV5	WW domain-containing transcription regulator protein 1 [OS=Homo sapiens]	7	1	1	1	WWTR1
A0PJW6	Transmembrane protein 223 [OS=Homo sapiens]	10	1	1	1	TMEM223
O15090	Zinc finger protein 536 [OS=Homo sapiens]	2	1	1	1	ZNF536
P48637	glutathione synthetase [OS=Homo sapiens]	4	1	1	1	GSS
Q9NVE5	Ubiquitin carboxyl-terminal hydrolase 40 [OS=Homo sapiens]	2	1	1	1	USP40
Q9Y6X0-1	SET-binding protein [OS=Homo sapiens]	1	1	1	1	SETBP1
P09661	U2 small nuclear ribonucleoprotein A' [OS=Homo sapiens]	4	1	1	1	SNRPA1
A6NMS7	Leucine-rich repeat-containing protein 37A [OS=Homo sapiens]	1	1	1	1	LRRC37A
Q96C57	Uncharacterized protein C12orf43 [OS=Homo sapiens]	10	1	1	1	CUSTOS
A4D1P6-1	WD repeat-containing protein 91 [OS=Homo sapiens]	3	1	1	1	WDR91
Q96N38-1	Zinc finger protein 714 [OS=Homo sapiens]	3	1	1	1	ZNF714
Q99835	Smoothened homolog [OS=Homo sapiens]	3	1	1	1	SMO
Q8N1X5	Uncharacterized protein FLJ37310 [OS=Homo sapiens]	13	1	1	1
Q5R372	rab GTPase-activating protein 1-like [OS=Homo sapiens]	2	1	1	1	RABGAP1L
Q8TE60-1	A disintegrin and metalloproteinase with thrombospondin motifs 18 [OS=Homo sapiens]	2	1	1	1	ADAMTS18
P00352	Retinal dehydrogenase 1 [OS=Homo sapiens]	4	1	1	1	ALDH1A1
Q5T0Z8-1	Uncharacterized protein C6orf132 [OS=Homo sapiens]	2	1	1	1	C6orf132
Q8IUH4	Palmitoyltransferase ZDHHC13 [OS=Homo sapiens]	3	1	1	1	ZDHHC13
Q4G0X9	Coiled-coil domain-containing protein 40 [OS=Homo sapiens]	1	1	1	1	CCDC40
Q9BSY9	Desumoylating isopeptidase 2 [OS=Homo sapiens]	9	1	1	1	DESI2
Q6RVD6-1	Spermatogenesis-associated protein 8 [OS=Homo sapiens]	22	1	1	1	SPATA8
Q9UJU6-1	Drebrin-like protein [OS=Homo sapiens]	6	1	1	1	DBNL
Q9Y4E5	E3 SUMO-protein ligase ZNF451 [OS=Homo sapiens]	2	1	1	1	ZNF451
Q5T1R4-1	transcription factor HIVEP3 [OS=Homo sapiens]	1	1	1	1	HIVEP3
Q08881	Tyrosine-protein kinase ITK/TSK [OS=Homo sapiens]	2	1	1	1	ITK
Q96PK6-1	RNA-binding protein 14 [OS=Homo sapiens]	1	1	1	1	RBM14
Q9UBT6	DNA polymerase kappa [OS=Homo sapiens]	3	1	1	1	POLK
P53634-1	Dipeptidyl peptidase 1 [OS=Homo sapiens]	5	1	1	1	CTSC
Q8TD90	melanoma-associated antigen E2 [OS=Homo sapiens]	4	1	1	1	MAGEE2
Q5TEA6-1	Protein sel-1 homolog 2 [OS=Homo sapiens]	3	1	1	1	SEL1L2
Q9NYC9-1	Dynein heavy chain 9, axonemal [OS=Homo sapiens]	0	1	1	1	DNAH9
Q16890-1	tumor protein D53 [OS=Homo sapiens]	10	1	1	1	TPD52L1
Q16825	Tyrosine-protein phosphatase non-receptor type 21 [OS=Homo sapiens]	2	1	1	1	PTPN21
O75116	Rho-associated protein kinase 2 [OS=Homo sapiens]	2	1	1	1	ROCK2
Q8N1N0	C-type lectin domain family 4 member F [OS=Homo sapiens]	4	1	1	1	CLEC4F
Q9P1U1-1	Actin-related protein 3B [OS=Homo sapiens]	2	1	1	1	ACTR3B
Q15276	Rab GTPase-binding effector protein 1 [OS=Homo sapiens]	3	1	1	1	RABEP1
Q8N7X0-1	Androglobin [OS=Homo sapiens]	1	1	1	1	ADGB
P07992-2	Isoform 2 of DNA excision repair protein ERCC-1 [OS=Homo sapiens]	8	1	1	1	ERCC1
A6QL64-1	Ankyrin repeat domain-containing protein 36A [OS=Homo sapiens]	1	1	1	1
Q07011	Tumor necrosis factor receptor superfamily member 9 [OS=Homo sapiens]	8	1	1	1	TNFRSF9
Q9UL68	Myelin transcription factor 1-like protein [OS=Homo sapiens]	2	1	1	1	MYT1L
Q8NB25-1	Protein FAM184A [OS=Homo sapiens]	1	1	1	1	FAM184A
Q3L8U1-1	Chromodomain-helicase-DNA-binding protein 9 [OS=Homo sapiens]	1	1	1	1	CHD9
Q14195-2	Isoform LCRMP-4 of Dihydropyrimidinase-related protein 3 [OS=Homo sapiens]	3	1	1	1	DPYSL3
Q9Y5R2	Matrix metalloproteinase-24 [OS=Homo sapiens]	4	1	1	1	MMP24
Q8IX01-1	SURP and G-patch domain-containing protein 2 [OS=Homo sapiens]	2	1	1	1	SUGP2
Q9UM54-1	Isoform 1 of Unconventional myosin-VI [OS=Homo sapiens]	2	1	1	1	MYO6
Q99614	tetratricopeptide repeat protein 1 [OS=Homo sapiens]	7	1	1	1	TTC1
P56192	Methionine--tRNA ligase, cytoplasmic [OS=Homo sapiens]	1	1	1	1	MARS1
Q9HBM1	Kinetochore protein Spc25 [OS=Homo sapiens]	9	1	1	1	SPC25
O14879	Interferon-induced protein with tetratricopeptide repeats 3 [OS=Homo sapiens]	4	1	1	1	IFIT3
Q9Y6H5-3	Isoform 3 of Synphilin-1 [OS=Homo sapiens]	2	1	1	1	SNCAIP
P29323	Ephrin type-B receptor 2 [OS=Homo sapiens]	2	1	1	1	EPHB2
O94760-1	N(G),N(G)-dimethylarginine dimethylaminohydrolase 1 [OS=Homo sapiens]	5	1	1	1	DDAH1
Q9Y2T1	Axin-2 [OS=Homo sapiens]	2	1	1	1
Q7Z494-1	Nephrocystin-3 [OS=Homo sapiens]	2	1	1	1	NPHP3
O94808	Glutamine--fructose-6-phosphate aminotransferase [isomerizing] 2 [OS=Homo sapiens]	2	1	1	1	GFPT2
Q7L576-1	cytoplasmic FMR1-interacting protein 1 [OS=Homo sapiens]	2	1	1	1	CYFIP1
Q92995	Ubiquitin carboxyl-terminal hydrolase 13 [OS=Homo sapiens]	1	1	1	1	USP13
Q8IZD0-1	Sterile alpha motif domain-containing protein 14 [OS=Homo sapiens]	5	1	1	1	SAMD14
Q96M86	Dynein heavy chain domain-containing protein 1 [OS=Homo sapiens]	0	1	1	1	DNHD1
O15391	transcription factor YY2 [OS=Homo sapiens]	6	1	1	1	YY2
Q5CZC0-1	fibrous sheath-interacting protein 2 [OS=Homo sapiens]	0	1	1	1	FSIP2
Q5U5R9-1	Probable E3 ubiquitin-protein ligase HECTD2 [OS=Homo sapiens]	2	1	1	1	HECTD2
O60503	Adenylate cyclase type 9 [OS=Homo sapiens]	1	1	1	1	ADCY9
Q92800	Histone-lysine N-methyltransferase EZH1 [OS=Homo sapiens]	3	1	1	1	EZH1
Q6ZSR3	Putative uncharacterized protein FLJ45275, mitochondrial [OS=Homo sapiens]	10	1	1	1
Q9BRJ2	39S ribosomal protein L45, mitochondrial [OS=Homo sapiens]	3	1	1	1	MRPL45
Q9BY66	Lysine-specific demethylase 5D [OS=Homo sapiens]	1	1	1	1	KDM5D
Q13547	histone deacetylase 1 [OS=Homo sapiens]	2	1	1	1	HDAC1
O14525-1	Astrotactin-1 [OS=Homo sapiens]	2	1	1	1	ASTN1
Q15061	WD repeat-containing protein 43 [OS=Homo sapiens]	2	1	1	1	WDR43
P23511	Nuclear transcription factor Y subunit alpha [OS=Homo sapiens]	7	1	1	1	NFYA
Q9H2G2-1	STE20-like serine/threonine-protein kinase [OS=Homo sapiens]	2	1	1	1	SLK
Q02040-1	A-kinase anchor protein 17A [OS=Homo sapiens]	2	1	1	1	AKAP17A
Q9UKX2	myosin-2 [OS=Homo sapiens]	1	1	1	1	MYH2
O00471	Exocyst complex component 5 [OS=Homo sapiens]	3	1	1	1	EXOC5
P41247-1	Patatin-like phospholipase domain-containing protein 4 [OS=Homo sapiens]	10	1	1	1	PNPLA4
Q8TEM1-1	Nuclear pore membrane glycoprotein 210 [OS=Homo sapiens]	1	1	1	1	NUP210
O95359	Transforming acidic coiled-coil-containing protein 2 [OS=Homo sapiens]	1	1	1	1	TACC2
Q8IY21	Probable ATP-dependent RNA helicase DDX60 [OS=Homo sapiens]	1	1	1	1	DDX60
P51816	AF4/FMR2 family member 2 [OS=Homo sapiens]	2	1	1	1	AFF2
Q8NDA8-5	Isoform 5 of Maestro heat-like repeat-containing protein family member 1 [OS=Homo sapiens]	5	1	1	1	MROH1
Q00653-1	Nuclear factor NF-kappa-B p100 subunit [OS=Homo sapiens]	2	1	1	1	NFKB2
Q8IWI9-1	MAX gene-associated protein [OS=Homo sapiens]	1	1	1	1
Q9NNZ3	dnaJ homolog subfamily C member 4 [OS=Homo sapiens]	8	1	1	1	DNAJC4
Q15020	Squamous cell carcinoma antigen recognized by T-cells 3 [OS=Homo sapiens]	2	1	1	1	SART3
Q12797	Aspartyl/Asparaginyl beta-hydroxylase [OS=Homo sapiens]	1	1	1	1	ASPH
O15265	Ataxin-7 [OS=Homo sapiens]	1	1	1	1	ATXN7
P08729	Keratin, type II cytoskeletal 7 [OS=Homo sapiens]	2	1	1	1	KRT7
Q8TAQ9-1	SUN domain-containing protein 3 [OS=Homo sapiens]	5	1	1	1	SUN3
A6NFH5	Fatty acid-binding protein 12 [OS=Homo sapiens]	14	1	1	1	FABP12
P35408	Prostaglandin E2 receptor EP4 subtype [OS=Homo sapiens]	4	1	1	1	PTGER4
Q8TC20	Cancer-associated gene 1 protein [OS=Homo sapiens]	2	1	1	1	CAGE1
Q12968-2	Isoform 2 of Nuclear factor of activated T-cells, cytoplasmic 3 [OS=Homo sapiens]	1	1	1	1	NFATC3
Q8TF01	Arginine/serine-rich protein PNISR [OS=Homo sapiens]	2	1	1	1	PNISR
Q96N16	Janus kinase and microtubule-interacting protein 1 [OS=Homo sapiens]	4	1	1	1	JAKMIP1
Q5VSL9-1	striatin-interacting protein 1 [OS=Homo sapiens]	2	1	1	1	FAM40A; STRIP1
Q7L5D6	Golgi to ER traffic protein 4 homolog [OS=Homo sapiens]	7	1	1	1	GET4
Q5TB80	Centrosomal protein of 162 kDa [OS=Homo sapiens]	1	1	1	1	CEP162
P82987-1	ADAMTS-like protein 3 [OS=Homo sapiens]	1	1	1	1	ADAMTSL3
O43813	LanC-like protein 1 [OS=Homo sapiens]	3	1	1	1	LANCL1
Q9BU76-1	Multiple myeloma tumor-associated protein 2 [OS=Homo sapiens]	5	1	1	1	C1H1orf35; MMTAG2
P61619	Protein transport protein Sec61 subunit alpha isoform 1 [OS=Homo sapiens]	2	1	1	1	SEC61A1
Q3MIR4	Cell cycle control protein 50B [OS=Homo sapiens]	7	1	1	1	TMEM30B
P53004	Biliverdin reductase A [OS=Homo sapiens]	3	1	1	1	BLVRA
O75396	Vesicle-trafficking protein SEC22b [OS=Homo sapiens]	5	1	1	1
Q86TJ2-1	Transcriptional adapter 2-beta [OS=Homo sapiens]	3	1	1	1	TADA2B
P62244	40S ribosomal protein S15a [OS=Homo sapiens]	7	1	1	1	RPS15A
Q9BUL8	programmed cell death protein 10 [OS=Homo sapiens]	5	1	1	1	PDCD10
Q8IX18	probable ATP-dependent RNA helicase DHX40 [OS=Homo sapiens]	1	1	1	1	DHX40
O43143	Pre-mRNA-splicing factor ATP-dependent RNA helicase DHX15 [OS=Homo sapiens]	1	1	1	1	DHX15
Q9Y3D9	28S ribosomal protein S23, mitochondrial [OS=Homo sapiens]	5	1	1	1	MRPS23
O60258	Fibroblast growth factor 17 [OS=Homo sapiens]	6	1	1	1	FGF17
Q8NFM7-1	Interleukin-17 receptor D [OS=Homo sapiens]	2	1	1	1	IL17RD
Q96QD9-1	UAP56-interacting factor [OS=Homo sapiens]	3	1	1	1	FYTTD1
Q03001-7	dystonin [OS=Homo sapiens]	0	1	1	1	DST
Q9NP72	Ras-related protein Rab-18 [OS=Homo sapiens]	5	1	1	1	RAB18
Q14151	scaffold attachment factor B2 [OS=Homo sapiens]	1	1	1	1	SAFB2
Q695T7	sodium-dependent neutral amino acid transporter B(0)AT1 [OS=Homo sapiens]	2	1	1	1	SLC6A19
P08559	Pyruvate dehydrogenase E1 component subunit alpha, somatic form, mitochondrial [OS=Homo sapiens]	2	1	1	1	PDHA1
P50416	Carnitine O-palmitoyltransferase 1, liver isoform [OS=Homo sapiens]	1	1	1	1	CPT1A
Q9BXP5	serrate RNA effector molecule homolog [OS=Homo sapiens]	1	1	1	1	SRRT
Q96HE8-1	transmembrane protein 80 [OS=Homo sapiens]	9	1	1	1
P06493	Cyclin-dependent kinase 1 [OS=Homo sapiens]	3	1	1	1	CDK1
Q96C36	Pyrroline-5-carboxylate reductase 2 [OS=Homo sapiens]	3	1	1	1	PYCR2
Q52LJ0	Protein Fam98b [OS=Homo sapiens]	3	1	1	1
Q9Y2W2	WW domain-binding protein 11 [OS=Homo sapiens]	1	1	1	1	WBP11
Q15424-1	Scaffold attachment factor B1 [OS=Homo sapiens]	1	1	1	1	SAFB
O95497	Pantetheinase [OS=Homo sapiens]	1	1	1	1	VNN1
Q99848	Probable rRNA-processing protein EBP2 [OS=Homo sapiens]	3	1	1	1	EBNA1BP2
Q9UDY2	Tight junction protein ZO-2 [OS=Homo sapiens]	1	1	1	1	TJP2
O95391	Pre-mRNA-splicing factor SLU7 [OS=Homo sapiens]	2	1	1	1	SLU7
B9A064-1	Immunoglobulin lambda-like polypeptide 5 [OS=Homo sapiens]	4	1	1	1	IGLL5
Q9P2N5	RNA-binding protein 27 [OS=Homo sapiens]	1	1	1	1	RBM27
Q6ZRS2	Helicase SRCAP [OS=Homo sapiens]	0	1	1	1	SRCAP
Q6ZU45	Putative C-type lectin domain family 20 member A [OS=Homo sapiens]	4	1	1	1
P60891	ribose-phosphate pyrophosphokinase 1 [OS=Homo sapiens]	4	1	1	1	PRPS1
Q8TDR2	Serine/threonine-protein kinase 35 [OS=Homo sapiens]	1	1	1	1	STK35
Q9UHR4	Brain-specific angiogenesis inhibitor 1-associated protein 2-like protein 1 [OS=Homo sapiens]	2	1	1	1	BAIAP2L1
P36542-1	ATP synthase subunit gamma, mitochondrial [OS=Homo sapiens]	4	1	1	1	ATP5F1C
Q8NBX0	saccharopine dehydrogenase-like oxidoreductase [OS=Homo sapiens]	3	1	1	1	SCCPDH
P0C0E4	Ras-related protein Rab-40A-like [OS=Homo sapiens]	6	1	2	1	RAB40AL
Q9H7C4-1	syncoilin [OS=Homo sapiens]	2	1	1	1	SYNC
Q9Y4A0	Jerky protein homolog-like [OS=Homo sapiens]	3	1	1	1	JRKL
Q96NH3-1	Protein broad-minded [OS=Homo sapiens]	1	1	1	1	TBC1D32
O95816	BAG family molecular chaperone regulator 2 [OS=Homo sapiens]	4	1	1	1	BAG2
P55884	Eukaryotic translation initiation factor 3 subunit B [OS=Homo sapiens]	2	1	1	1	EIF3B
Q8TC17-2	Isoform 2 of GRB2-related adapter protein-like [OS=Homo sapiens]	12	1	1	1	GRAPL
P49406	39S ribosomal protein L19, mitochondrial [OS=Homo sapiens]	4	1	1	1	MRPL19
Q6TFL3	Coiled-coil domain-containing protein 171 [OS=Homo sapiens]	1	1	1	1	CCDC171
Q9GZU3	Transmembrane protein 39B [OS=Homo sapiens]	3	1	1	1	TMEM39B
E2RYF7	Protein PBMUCL2 [OS=Homo sapiens]	5	1	1	1	HCG22
Q96ES7	SAGA-associated factor 29 [OS=Homo sapiens]	4	1	1	1	SGF29
Q16610	Extracellular matrix protein 1 [OS=Homo sapiens]	2	1	1	1	ECM1
A0A1B0GTZ2	putative coiled-coil domain-containing protein 196 [OS=Homo sapiens]	3	1	1	1	CCDC196
P11177	Pyruvate dehydrogenase E1 component subunit beta, mitochondrial [OS=Homo sapiens]	3	1	1	1	PDHB
O75822	Eukaryotic translation initiation factor 3 subunit J [OS=Homo sapiens]	4	1	1	1	EIF3J
O60427	Fatty acid desaturase 1 [OS=Homo sapiens]	3	1	1	1	FADS1
Q8NB46	Serine/threonine-protein phosphatase 6 regulatory ankyrin repeat subunit C [OS=Homo sapiens]	1	1	1	1	ANKRD52
P05060	Secretogranin-1 [OS=Homo sapiens]	2	1	1	1	CHGB
Q9UHB9	Signal recognition particle subunit SRP68 [OS=Homo sapiens]	1	1	1	1	SRP68
P58215	Lysyl oxidase homolog 3 [OS=Homo sapiens]	2	1	1	1	LOXL3
Q9H479	fructosamine-3-kinase [OS=Homo sapiens]	5	1	1	1	FN3K
Q08211	Atp-dependent rna helicase a [OS=Homo sapiens]	1	1	1	1	DHX9
Q14554	Protein disulfide-isomerase A5 [OS=Homo sapiens]	2	1	1	1	PDIA5
Q9H2U2	Inorganic pyrophosphatase 2, mitochondrial [OS=Homo sapiens]	4	1	1	1	PPA2
P23526-1	Adenosylhomocysteinase [OS=Homo sapiens]	3	1	1	1	AHCY
P51572	B-cell receptor-associated protein 31 [OS=Homo sapiens]	4	1	1	1	BCAP31
Q8NCQ5-2	Isoform 2 of F-box only protein 15 [OS=Homo sapiens]	2	1	1	1	FBXO15
Q96CM8	Acyl-CoA synthetase family member 2, mitochondrial [OS=Homo sapiens]	2	1	1	1	ACSF2
P51149	ras-related protein Rab-7a [OS=Homo sapiens]	5	1	1	1	RAB7A
P52272	Heterogeneous nuclear ribonucleoprotein M [OS=Homo sapiens]	1	1	1	1	HNRNPM
Q9H0U3	Magnesium transporter protein 1 [OS=Homo sapiens]	2	1	1	1	MAGT1
Q9Y2W7-1	Calsenilin [OS=Homo sapiens]	3	1	1	1	KCNIP3
P62633-1	Cellular nucleic acid-binding protein [OS=Homo sapiens]	5	1	1	1	Cnbp; CNBP; LOC101344172; LOC103669496; LOC110584747; LOC111159043; LOC113917796; LOC118904061
O14556	Glyceraldehyde-3-phosphate dehydrogenase, testis-specific [OS=Homo sapiens]	3	1	1	1	GAPDHS
Q9C037-1	E3 ubiquitin-protein ligase TRIM4 [OS=Homo sapiens]	2	1	1	1	TRIM4
Q5SRE5	Nucleoporin NUP188 homolog [OS=Homo sapiens]	0	1	1	1	NUP188
Q5VTL8	Pre-mRNA-splicing factor 38B [OS=Homo sapiens]	1	1	1	1	PRPF38B
Q8IZ41	RAS and EF-hand domain-containing protein [OS=Homo sapiens]	2	1	1	1	RASEF
Q96C19	EF-hand domain-containing protein D2 [OS=Homo sapiens]	5	1	1	1	EFHD2
Q9UL25	Ras-related protein Rab-21 [OS=Homo sapiens]	4	1	1	1	RAB21
O15498	Synaptobrevin homolog YKT6 [OS=Homo sapiens]	5	1	1	1	YKT6
Q96LX7-4	Coiled-coil domain-containing protein 17 [OS=Homo sapiens]	2	1	1	1	CCDC17
Q01105	Protein SET [OS=Homo sapiens]	3	1	1	1	SET
Q9ULI4	Kinesin-like protein KIF26A [OS=Homo sapiens]	1	1	1	1	KIF26A
Q15006	ER membrane protein complex subunit 2 [OS=Homo sapiens]	5	1	1	1	EMC2
Q6P1S2-1	Protein C3orf33 [OS=Homo sapiens]	4	1	1	1	C3orf33
Q96LW1	Zinc finger protein 354B [OS=Homo sapiens]	1	1	1	1	ZNF354B
Q9UGP5	DNA polymerase lambda [OS=Homo sapiens]	2	1	1	1	POLL
P19338	Nucleolin [OS=Homo sapiens]	2	1	1	1	NCL
Q13972-1	Ras-specific guanine nucleotide-releasing factor 1 [OS=Homo sapiens]	1	1	1	1	RASGRF1
Q92522	Histone H1x [OS=Homo sapiens]	5	1	1	1	H1-10
Q9P2C4	Transmembrane protein 181 [OS=Homo sapiens]	2	1	1	1	TMEM181
P46459	Vesicle-fusing ATPase [OS=Homo sapiens]	2	1	1	1	NSF
P00734	Prothrombin [OS=Homo sapiens]	1	1	1	1	F2
Q9Y520	Protein Prrc2c [OS=Homo sapiens]	0	1	1	1	PRRC2C
Q9Y613	FH1/FH2 domain-containing protein 1 [OS=Homo sapiens]	1	1	1	1	FHOD1
P04049	RAF proto-oncogene serine/threonine-protein kinase [OS=Homo sapiens]	2	1	1	1	RAF1
Q9BUR5-1	MICOS complex subunit MIC26 [OS=Homo sapiens]	6	1	1	1	APOO
Q3B7T1	Erythroid differentiation-related factor 1 [OS=Homo sapiens]	1	1	1	1	EDRF1
Q8N9Q2	protein SREK1IP1 [OS=Homo sapiens]	5	1	1	1	SREK1IP1
P61353	60S ribosomal protein L27 [OS=Homo sapiens]	7	1	1	1	RPL27
Q8N1I8	Putative uncharacterized protein encoded by CACTIN-AS1 [OS=Homo sapiens]	4	1	1	1	CACTIN-AS1
Q969Q0	60S ribosomal protein L36a-like [OS=Homo sapiens]	8	1	1	1	RPL36AL
Q9BTT6	Leucine-rich repeat-containing protein 1 [OS=Homo sapiens]	2	1	1	1	LRRC1
Q14671-1	Pumilio homolog 1 [OS=Homo sapiens]	1	1	1	1	PUM1
Q01813	ATP-dependent 6-phosphofructokinase, platelet type [OS=Homo sapiens]	1	1	1	1	PFKP
Q96DV4	39S ribosomal protein L38, mitochondrial [OS=Homo sapiens]	2	1	1	1	MRPL38
P48047	ATP synthase subunit O, mitochondrial [OS=Homo sapiens]	4	1	1	1	ATP5PO
O60566	Mitotic checkpoint serine/threonine-protein kinase BUB1 beta [OS=Homo sapiens]	1	1	1	1	BUB1B
O60869-1	Endothelial differentiation-related factor 1 [OS=Homo sapiens]	7	1	1	1	EDF1; LOC101354658
Q86TC9-1	Myopalladin [OS=Homo sapiens]	1	1	1	1	MYPN
Q5MY95-1	Ectonucleoside triphosphate diphosphohydrolase 8 [OS=Homo sapiens]	2	1	1	1	ENTPD8
P21266	glutathione S-transferase Mu 3 [OS=Homo sapiens]	4	1	1	1	GSTM3
Q16836-1	Hydroxyacyl-coenzyme A dehydrogenase, mitochondrial [OS=Homo sapiens]	3	1	1	1	HADH
P23528	Cofilin-1 [OS=Homo sapiens]	5	1	1	1	CFL1
Q6VY07	Phosphofurin acidic cluster sorting protein 1 [OS=Homo sapiens]	1	1	1	1	PACS1
P69905	Hemoglobin subunit alpha [OS=Homo sapiens]	6	1	1	1	HBA1; HBA2
Q5VZP5	inactive dual specificity phosphatase 27 [OS=Homo sapiens]	1	1	1	1	STYXL2
O75947-1	ATP synthase subunit d, mitochondrial [OS=Homo sapiens]	6	1	1	1	ATP5PD
P48643	T-complex protein 1 subunit epsilon [OS=Homo sapiens]	2	1	1	1	CCT5
Q00341-1	Vigilin [OS=Homo sapiens]	1	1	1	1	HDLBP
Q99743	Neuronal PAS domain-containing protein 2 [OS=Homo sapiens]	1	1	1	1	NPAS2
P48729-1	Casein kinase I isoform alpha [OS=Homo sapiens]	3	1	1	1	Csnk1a1; CSNK1A1; LOC101341353; LOC111140875; LOC114108773
P52569-1	cationic amino acid transporter 2 [OS=Homo sapiens]	2	1	1	1	SLC7A2
Q9Y2F5	Little elongation complex subunit 1 [OS=Homo sapiens]	0	1	1	1	ICE1
O00423-1	Echinoderm microtubule-associated protein-like 1 [OS=Homo sapiens]	1	1	1	1	EML1
Q9HC52	chromobox protein homolog 8 [OS=Homo sapiens]	2	1	1	1	CBX8
O96000	NADH dehydrogenase [ubiquinone] 1 beta subcomplex subunit 10 [OS=Homo sapiens]	6	1	1	1	NDUFB10
Q96BM9	ADP-ribosylation factor-like protein 8A [OS=Homo sapiens]	5	1	1	1	ARL8A
O43529	Carbohydrate sulfotransferase 10 [OS=Homo sapiens]	3	1	1	1	CHST10
Q8IWF9	Coiled-coil domain-containing protein 83 [OS=Homo sapiens]	2	1	1	1	CCDC83
Q16778	Histone H2B type 2-E [OS=Homo sapiens]	7	1	1	1	H2BC21
P35030	Trypsin-3 [OS=Homo sapiens]	4	1	1	1	PRSS3
Q9NW13-1	RNA-binding protein 28 [OS=Homo sapiens]	2	1	1	1	RBM28
P40926	Malate dehydrogenase, mitochondrial [OS=Homo sapiens]	3	1	1	1	MDH2
Q6P1N9-1	Putative deoxyribonuclease TATDN1 [OS=Homo sapiens]	3	1	1	1	TATDN1
O96028-1	Histone-lysine N-methyltransferase NSD2 [OS=Homo sapiens]	1	1	1	1	NSD2
Q6ZQQ6-1	WD repeat-containing protein 87 [OS=Homo sapiens]	0	1	1	1	WDR87
Q8WY21-1	VPS10 domain-containing receptor SorCS1 [OS=Homo sapiens]	1	1	1	1	SORCS1
Q9UIF8-1	Bromodomain adjacent to zinc finger domain protein 2B [OS=Homo sapiens]	1	1	1	1	BAZ2B
P45880	Voltage-dependent anion-selective channel protein 2 [OS=Homo sapiens]	4	1	1	1	VDAC2
Q8NGD2	Olfactory receptor 4K2 [OS=Homo sapiens]	3	1	1	1	OR4K2
Q6UB35-1	Monofunctional C1-tetrahydrofolate synthase, mitochondrial [OS=Homo sapiens]	1	1	1	1	MTHFD1L
P53350	Serine/threonine-protein kinase PLK1 [OS=Homo sapiens]	1	1	1	1	PLK1
Q96T88	E3 ubiquitin-protein ligase UHRF1 [OS=Homo sapiens]	1	1	1	1	UHRF1
Q9NQ48	Leucine zipper transcription factor-like protein 1 [OS=Homo sapiens]	4	1	1	1	LZTFL1
Q14974	Importin subunit beta-1 [OS=Homo sapiens]	1	1	1	1	KPNB1
P84103	Serine/arginine-rich splicing factor 3 [OS=Homo sapiens]	5	1	1	1	SRSF3
O15427	Monocarboxylate transporter 4 [OS=Homo sapiens]	2	1	1	1	SLC16A3
Q8N6H7	ADP-ribosylation factor GTPase-activating protein 2 [OS=Homo sapiens]	2	1	1	1	ARFGAP2
Q15046	Lysine--tRNA ligase [OS=Homo sapiens]	2	1	1	1	KARS1
Q15058	Kinesin-like protein KIF14 [OS=Homo sapiens]	0	1	1	1	KIF14
Q8TBF8	Protein FAM81A [OS=Homo sapiens]	3	1	1	1	FAM81A
Q9NYJ7	Delta-like protein 3 [OS=Homo sapiens]	2	1	1	1	DLL3
Q8IV04-1	Carabin [OS=Homo sapiens]	2	1	1	1	TBC1D10C
P23588	eukaryotic translation initiation factor 4B [OS=Homo sapiens]	1	1	1	1	EIF4B
O43581-1	Synaptotagmin-7 [OS=Homo sapiens]	3	1	1	1	SYT7
Q86VP6-1	cullin-associated nedd8-dissociated protein 1 [OS=Homo sapiens]	1	1	1	1	CAND1; LOC111142147
Q9Y266	nuclear migration protein nudC [OS=Homo sapiens]	3	1	1	1	NUDC
O43151	Methylcytosine dioxygenase TET3 [OS=Homo sapiens]	1	1	1	1
O15015	Zinc finger protein 646 [OS=Homo sapiens]	1	1	1	1
Q96EX1	small integral membrane protein 12 [OS=Homo sapiens]	10	1	1	1	SMIM12
P11413-1	Glucose-6-phosphate 1-dehydrogenase [OS=Homo sapiens]	2	1	1	1	G6PD
O15143	Actin-related protein 2/3 complex subunit 1B [OS=Homo sapiens]	3	1	1	1	ARPC1B
P11473-1	Vitamin D3 receptor [OS=Homo sapiens]	3	1	1	1	NR1i1; VDR
Q9NQT6	fascin-3 [OS=Homo sapiens]	1	1	1	1	FSCN3
P23258	tubulin gamma-1 chain [OS=Homo sapiens]	2	1	1	1	TUBG1
Q9UHW9	Solute carrier family 12 member 6 [OS=Homo sapiens]	1	1	1	1	SLC12A6
Q7Z3T8	Zinc finger FYVE domain-containing protein 16 [OS=Homo sapiens]	1	1	1	1	ZFYVE16
Q5T0U0	Coiled-coil domain-containing protein 122 [OS=Homo sapiens]	3	1	1	1	CCDC122
Q12789-2	General transcription factor 3C polypeptide 1 [OS=Homo sapiens]	1	1	1	1	GTF3C1
Q6UX07	Dehydrogenase/reductase SDR family member 13 [OS=Homo sapiens]	2	1	1	1	DHRS13
Q14739	Lamin-B receptor [OS=Homo sapiens]	2	1	1	1	LBR
Q99661-1	Kinesin-like protein KIF2C [OS=Homo sapiens]	2	1	1	1	KIF2C
P51610-1	Host cell factor 1 [OS=Homo sapiens]	1	1	1	1	HCFC1
Q86UP2-1	Kinectin [OS=Homo sapiens]	1	1	1	1	KTN1
P55060-1	Exportin-2 [OS=Homo sapiens]	1	1	1	1	CSE1L
Q96BN2	Transcriptional adapter 1 [OS=Homo sapiens]	3	1	1	1	TADA1
P50552	Vasodilator-stimulated phosphoprotein [OS=Homo sapiens]	2	1	1	1	VASP
Q14722	voltage-gated potassium channel subunit beta-1 [OS=Homo sapiens]	1	1	1	1	KCNAB1
Q1W6H9	Protein FAM110C [OS=Homo sapiens]	4	1	1	1	FAM110C
Q01664	Transcription factor AP-4 [OS=Homo sapiens]	3	1	1	1	TFAP4
Q9Y265	RuvB-like 1 [OS=Homo sapiens]	2	1	1	1	RUVBL1
Q12769	nuclear pore complex protein Nup160 [OS=Homo sapiens]	1	1	1	1	NUP160
Q92576-1	PHD finger protein 3 [OS=Homo sapiens]	0	1	1	1	PHF3
P13804-1	Electron transfer flavoprotein subunit alpha, mitochondrial [OS=Homo sapiens]	4	1	1	1	ETFA
Q96JM7	Lethal(3)malignant brain tumor-like protein 3 [OS=Homo sapiens]	1	1	1	1	L3MBTL3
Q9NX63	MICOS complex subunit MIC19 [OS=Homo sapiens]	5	1	1	1	CHCHD3
Q9NPQ8	Synembryn-A [OS=Homo sapiens]	2	1	1	1	RIC8A
Q13163-1	Dual specificity mitogen-activated protein kinase kinase 5 [OS=Homo sapiens]	2	1	1	1	MAP2K5
O95786	Probable ATP-dependent RNA helicase DDX58 [OS=Homo sapiens]	1	1	1	1	RIGI
Q8IYD2	Kelch domain-containing protein 8A [OS=Homo sapiens]	3	1	1	1	KLHDC8A
Q8N9R6	CMT1A duplicated region transcript 4 protein [OS=Homo sapiens]	7	1	1	1
O95817	BAG family molecular chaperone regulator 3 [OS=Homo sapiens]	2	1	1	1	BAG3
O43633	charged multivesicular body protein 2a [OS=Homo sapiens]	5	1	1	1	CHMP2A
Q9NRM7	Serine/threonine-protein kinase LATS2 [OS=Homo sapiens]	1	1	1	1	LATS2
D6RF30	Golgin subfamily A member 8K [OS=Homo sapiens]	2	1	1	1
Q9Y625	Glypican-6 [OS=Homo sapiens]	1	1	1	1	GPC6
Q13287	N-myc-interactor [OS=Homo sapiens]	3	1	1	1	NMI
P08183	multidrug resistance protein 1 [OS=Homo sapiens]	1	1	1	1	ABCB1
Q9Y2R4	Probable ATP-dependent RNA helicase DDX52 [OS=Homo sapiens]	2	1	1	1
Q9NR21-1	Poly [ADP-ribose] polymerase 11 [OS=Homo sapiens]	4	1	1	1	PARP11
Q8WYP3	Ras and Rab interactor 2 [OS=Homo sapiens]	2	1	1	1	RIN2
Q8TDM6-1	disks large homolog 5 [OS=Homo sapiens]	1	1	1	1	DLG5
Q7L273	BTB/POZ domain-containing protein KCTD9 [OS=Homo sapiens]	2	1	1	1	KCTD9
Q7Z7A3	Cytoplasmic tRNA 2-thiolation protein 1 [OS=Homo sapiens]	2	1	1	1	CTU1
Q9Y2R0	Cytochrome c oxidase assembly factor 3 homolog, mitochondrial [OS=Homo sapiens]	9	1	1	1	COA3
Q16543	Hsp90 co-chaperone Cdc37 [OS=Homo sapiens]	2	1	1	1	CDC37
Q9H2K2	Tankyrase-2 [OS=Homo sapiens]	1	1	1	1	TNKS2
P35659-1	Protein DEK [OS=Homo sapiens]	2	1	1	1	DEK
Q9HCN6-3	Isoform 3 of Platelet glycoprotein VI [OS=Homo sapiens]	2	1	1	1	GP6
P27816-1	Microtubule-associated protein 4 [OS=Homo sapiens]	1	1	1	1	MAP4
Q8TBY8-1	Polyamine-modulated factor 1-binding protein 1 [OS=Homo sapiens]	1	1	1	1
Q9H2D6	TRIO and F-actin-binding protein [OS=Homo sapiens]	0	1	1	1	TRIOBP
Q9UDR5	Alpha-aminoadipic semialdehyde synthase, mitochondrial [OS=Homo sapiens]	1	1	1	1	AASS
P0DOX3	immunoglobulin delta heavy chain [OS=Homo sapiens]	3	1	1	1
Q9NZV5-1	Selenoprotein N [OS=Homo sapiens]	2	1	1	1	SELENON
A1A4S6	Rho GTPase-activating protein 10 [OS=Homo sapiens]	1	1	1	1	ARHGAP10
Q8NGY3	Olfactory receptor 6K3 [OS=Homo sapiens]	3	1	1	1	OR6K3
Q9H6R4-1	Nucleolar protein 6 [OS=Homo sapiens]	1	1	1	1	NOL6
P17481	Homeobox protein Hox-B8 [OS=Homo sapiens]	5	1	1	1	HOXB8
P20794-1	serine/threonine-protein kinase MAK [OS=Homo sapiens]	1	1	1	1	MAK
P11277	Spectrin beta chain, erythrocytic [OS=Homo sapiens]	0	1	1	1	SPTB
Q9Y210-1	Short transient receptor potential channel 6 [OS=Homo sapiens]	1	1	1	1	TRPC6
Q9HAV0	Guanine nucleotide-binding protein subunit beta-4 [OS=Homo sapiens]	3	1	1	1	GNB4
Q9UQ88-1	Cyclin-dependent kinase 11A [OS=Homo sapiens]	1	1	1	1	CDK11A
A0A1B0GUJ8	Paraneoplastic antigen-like protein 8C [OS=Homo sapiens]	5	1	1	1	PNMA8C
P48444	Coatomer subunit delta [OS=Homo sapiens]	2	1	1	1	ARCN1
Q9H4G0-1	Band 4.1-like protein 1 [OS=Homo sapiens]	1	1	1	1	EPB41L1
P02766	Transthyretin [OS=Homo sapiens]	4	1	1	1	TTR
Q71UM5	40S ribosomal protein S27-like [OS=Homo sapiens]	13	1	1	1	RPS27L
Q5W0Q7	SUMO-specific isopeptidase USPL1 [OS=Homo sapiens]	1	1	1	1	USPL1
Q8NA82	Probable E3 ubiquitin-protein ligase MARCH10 [OS=Homo sapiens]	2	1	1	1	MARCHF10
Q5UCC4-1	ER membrane protein complex subunit 10 [OS=Homo sapiens]	4	1	1	1	EMC10
O15382	Branched-chain-amino-acid aminotransferase, mitochondrial [OS=Homo sapiens]	2	1	1	1	BCAT2
P30041	Peroxiredoxin-6 [OS=Homo sapiens]	5	1	1	1	PRDX6
Q9Y3A3	MOB-like protein phocein [OS=Homo sapiens]	5	1	1	1	MOB4
P40616	ADP-ribosylation factor-like protein 1 [OS=Homo sapiens]	6	1	1	1	ARL1
Q92994	Transcription factor IIIB 90 kDa subunit [OS=Homo sapiens]	1	1	1	1	BRF1
Q14331	Protein FRG1 [OS=Homo sapiens]	3	1	1	1	FRG1
Q9HC16	DNA dC->dU-editing enzyme APOBEC-3G [OS=Homo sapiens]	3	1	1	1	APOBEC3G
Q96LT4-1	Sphingomyelin synthase-related protein 1 [OS=Homo sapiens]	3	1	1	1	SAMD8
Q9H0I9	Transketolase-like protein 2 [OS=Homo sapiens]	2	1	1	1	TKTL2
Q9UMS4	Pre-mRNA-processing factor 19 [OS=Homo sapiens]	1	1	1	1	PRPF19
A7E2Y1	Myosin-7B [OS=Homo sapiens]	0	1	1	1
Q9NW64-1	Pre-mRNA-splicing factor RBM22 [OS=Homo sapiens]	2	1	1	1	LOC111140957; Rbm22; RBM22
Q9H0H5	Rac GTPase-activating protein 1 [OS=Homo sapiens]	3	1	1	1	RACGAP1
Q02487	Desmocollin-2 [OS=Homo sapiens]	1	1	1	1	DSC2
Q5U623-2	Isoform 2 of Activating transcription factor 7-interacting protein 2 [OS=Homo sapiens]	3	1	1	1	ATF7IP2
O14625	C-X-C motif chemokine 11 [OS=Homo sapiens]	7	1	1	1	CXCL11
P30876	DNA-directed RNA polymerase II subunit RPB2 [OS=Homo sapiens]	1	1	1	1	POLR2B
O00268	Transcription initiation factor TFIID subunit 4 [OS=Homo sapiens]	1	1	1	1	TAF4
O95347-1	structural maintenance of chromosomes protein 2 [OS=Homo sapiens]	1	1	1	1	SMC2; SMC2L1
P12931	Proto-oncogene tyrosine-protein kinase Src [OS=Homo sapiens]	2	1	1	1	SRC
Q9H7B4-1	Histone-lysine N-methyltransferase SMYD3 [OS=Homo sapiens]	2	1	1	1	SMYD3
P50993	Sodium/potassium-transporting ATPase subunit alpha-2 [OS=Homo sapiens]	1	1	1	1	ATP1A2
Q16576-1	Histone-binding protein RBBP7 [OS=Homo sapiens]	2	1	1	1	Rbbp7; RBBP7
Q8TDD1	ATP-dependent RNA helicase DDX54 [OS=Homo sapiens]	1	1	1	1	DDX54
Q9Y4P3	Transducin beta-like protein 2 [OS=Homo sapiens]	2	1	1	1	TBL2
Q8IYJ2	uncharacterized protein C10orf67, mitochondrial [OS=Homo sapiens]	1	1	1	1	C10orf67
P23284	peptidyl-prolyl cis-trans isomerase B [OS=Homo sapiens]	3	1	1	1	PPIB
Q9BQ61	Uncharacterized protein C19orf43 [OS=Homo sapiens]	5	1	1	1	TRIR
P20023-1	Complement receptor type 2 [OS=Homo sapiens]	1	1	1	1	CR2
O15145	Actin-related protein 2/3 complex subunit 3 [OS=Homo sapiens]	6	1	1	1	ARPC3
Q12907	Vesicular integral-membrane protein VIP36 [OS=Homo sapiens]	3	1	1	1	LMAN2
Q6NSI8-1	Uncharacterized protein KIAA1841 [OS=Homo sapiens]	1	1	1	1	SANBR
P02788	Lactotransferrin [OS=Homo sapiens]	1	1	1	1	LTF
Q92618	Zinc finger protein 516 [OS=Homo sapiens]	1	1	1	1	ZNF516
P35611-1	Alpha-adducin [OS=Homo sapiens]	2	1	1	1	ADD1
A5YM69	Rho guanine nucleotide exchange factor 35 [OS=Homo sapiens]	2	1	1	1	ARHGEF35
Q86UK7-1	E3 ubiquitin-protein ligase ZNF598 [OS=Homo sapiens]	1	1	1	1	ZNF598
Q8IVF7	Formin-like protein 3 [OS=Homo sapiens]	1	1	1	1	FMNL3
Q96JC9	ELL-associated factor 1 [OS=Homo sapiens]	4	1	1	1	EAF1
Q14160	protein scribble homolog [OS=Homo sapiens]	0	1	1	1
Q8NDT2	Putative RNA-binding protein 15B [OS=Homo sapiens]	1	1	1	1	RBM15B
Q92616	eIF-2-alpha kinase activator GCN1 [OS=Homo sapiens]	0	1	1	1
Q9UER7-1	Death domain-associated protein 6 [OS=Homo sapiens]	2	1	1	1	DAXX
Q8IY67-2	Isoform 2 of Ribonucleoprotein PTB-binding 1 [OS=Homo sapiens]	1	1	1	1	RAVER1
Q86UK0	ATP-binding cassette sub-family A member 12 [OS=Homo sapiens]	0	1	1	1	ABCA12
Q09472	Histone acetyltransferase p300 [OS=Homo sapiens]	0	1	1	1	EP300
Q92567	Protein FAM168A [OS=Homo sapiens]	4	1	1	1	FAM168A
Q96JY6-1	PDZ and LIM domain protein 2 [OS=Homo sapiens]	3	1	1	1	PDLIM2
P62913	60S ribosomal protein L11 [OS=Homo sapiens]	5	1	1	1	RPL11
Q68DQ2-1	Isoform 1 of Very large A-kinase anchor protein [OS=Homo sapiens]	1	1	1	1	CRYBG3
Q9UH73	Transcription factor COE1 [OS=Homo sapiens]	2	1	1	1	EBF1
Q9Y6N7	Roundabout homolog 1 [OS=Homo sapiens]	0	1	1	1	ROBO1
Q16658	Fascin [OS=Homo sapiens]	2	1	1	1	FSCN1
Q8IWV8	E3 ubiquitin-protein ligase UBR2 [OS=Homo sapiens]	0	1	1	1	UBR2
Q8NEM0	Microcephalin [OS=Homo sapiens]	1	1	1	1
O60344-1	Endothelin-converting enzyme 2 [OS=Homo sapiens]	1	1	1	1	EEF1AKMT4-ECE2
Q8IVF6	Ankyrin repeat domain-containing protein 18A [OS=Homo sapiens]	1	1	1	1	ANKRD18A
Q9Y6C7	Putative uncharacterized protein encoded by LINC00312 [OS=Homo sapiens]	7	1	1	1	LINC00312
P46977	Dolichyl-diphosphooligosaccharide--protein glycosyltransferase subunit STT3A [OS=Homo sapiens]	2	1	1	1	STT3A
Q9NT68	Teneurin-2 [OS=Homo sapiens]	0	1	1	1	TENM2
Q12830-1	Nucleosome-remodeling factor subunit BPTF [OS=Homo sapiens]	0	1	1	1	BPTF
Q9H467	CUE domain-containing protein 2 [OS=Homo sapiens]	6	1	1	1	CUEDC2
Q9Y6A4	Cilia- and flagella-associated protein 20 [OS=Homo sapiens]	4	1	1	1	CFAP20
Q5VUG0	Scm-like with four MBT domains protein 2 [OS=Homo sapiens]	1	1	1	1	SFMBT2
P01344	Insulin-like growth factor II [OS=Homo sapiens]	5	1	1	1	IGF2
Q9UBS9-2	Isoform 2 of SUN domain-containing ossification factor [OS=Homo sapiens]	1	1	1	1	SUCO
P61764	Syntaxin-binding protein 1 [OS=Homo sapiens]	1	1	1	1	STXBP1
P36402	Transcription factor 7 [OS=Homo sapiens]	3	1	1	1	TCF7
Q9Y383	Putative RNA-binding protein Luc7-like 2 [OS=Homo sapiens]	4	1	1	1	LUC7L2

## Sheet: IgG
Accession	Description	Coverage [%]	# Peptides	# PSMs	# Unique Peptides	Gene Symbol
P35579-1	Myosin-9 [OS=Homo sapiens]	48	98	160	81	MYH9
P09874	Poly [ADP-ribose] polymerase 1 [OS=Homo sapiens]	30	31	44	31	PARP1
P60709	Actin, cytoplasmic 1 [OS=Homo sapiens]	38	14	37	5	ACTB
P08670	Vimentin [OS=Homo sapiens]	37	17	27	17	VIM
P68133	Actin, alpha skeletal muscle [OS=Homo sapiens]	25	10	30	1	ACTA1
Q7Z406-1	myosin-14 [OS=Homo sapiens]	13	24	30	16	MYH14
P62805	histone H4 [OS=Homo sapiens]	50	8	26	8	H4C1; H4C11; H4C12; H4C13; H4C14; H4C15; H4C16; H4C2; H4C3; H4C4; H4C5; H4C6; H4C8; H4C9
P07437	tubulin beta chain [OS=Homo sapiens]	35	12	23	2	TUBB
P68371	Tubulin beta-4B chain [OS=Homo sapiens]	35	12	23	3	TUBB4B
P35580	Myosin-10 [OS=Homo sapiens]	6	14	22	1	MYH10
Q13885	Tubulin beta-2A chain [OS=Homo sapiens]	30	10	21	1	TUBB2A
P15924-1	Desmoplakin [OS=Homo sapiens]	8	22	22	22	DSP
Q15149-1	plectin [OS=Homo sapiens]	6	24	24	24	PLEC
P08238	Heat shock protein HSP 90-beta [OS=Homo sapiens]	28	18	18	9	HSP90AB1
Q71U36	tubulin alpha-1A chain [OS=Homo sapiens]	30	9	15	3	TUBA1A
P68366	Tubulin alpha-4A chain [OS=Homo sapiens]	24	7	13	1	TUBA4A
P31943	Heterogeneous nuclear ribonucleoprotein H [OS=Homo sapiens]	30	10	13	6	HNRNPH1
O60264	SWI/SNF-related matrix-associated actin-dependent regulator of chromatin subfamily A member 5 [OS=Homo sapiens]	15	14	16	14	SMARCA5
P11388-1	DNA topoisomerase 2-alpha [OS=Homo sapiens]	12	13	14	9	TOP2A
O75367-1	Core histone macro-H2A.1 [OS=Homo sapiens]	29	9	12	9	MACROH2A1
P05787	Keratin, type II cytoskeletal 8 [OS=Homo sapiens]	26	13	15	12	KRT8
O60814	Histone H2B type 1-K [OS=Homo sapiens]	42	4	14	1	H2BC12
P55795	heterogeneous nuclear ribonucleoprotein H2 [OS=Homo sapiens]	30	8	11	4	HNRNPH2
P04264	Keratin, type II cytoskeletal 1 [OS=Homo sapiens]	23	12	13	11	KRT1
Q5QNW6-1	Histone H2B type 2-F [OS=Homo sapiens]	42	4	14	0	H2bc18; H2BC18; Hist2h2bb; Hist2h2bf; LOC100774845; LOC101321495; LOC101358454; LOC101381378; LOC101564828; LOC101843256; LOC102746847; LOC102906526; LOC102993605; LOC103081255; LOC103123996; LOC103259374; LOC104987701; LOC105309974; LOC105984780; LOC106982106; LOC109257084; LOC109378028; LOC110291049; LOC110578552; LOC112413772; LOC112813287; LOC112868759; LOC112907755; LOC114489250
Q16778	Histone H2B type 2-E [OS=Homo sapiens]	42	4	13	1	H2BC21
P07951-2	Isoform 2 of Tropomyosin beta chain [OS=Homo sapiens]	32	11	13	3	TPM2
P14618	Pyruvate kinase PKM [OS=Homo sapiens]	15	7	10	7	PKM
P68104	Elongation factor 1-alpha 1 [OS=Homo sapiens]	15	5	9	1	EEF1A1
P17096-1	High mobility group protein HMG-I/HMG-Y [OS=Homo sapiens]	41	4	8	2	HMGA1; LOC111152215
O60506	Heterogeneous nuclear ribonucleoprotein Q [OS=Homo sapiens]	24	11	11	8	SYNCRIP
Q16777	Histone H2A type 2-C [OS=Homo sapiens]	36	7	11	2	H2AC20
O43852	Calumenin [OS=Homo sapiens]	24	5	8	1	CALU
P19474	E3 ubiquitin-protein ligase TRIM21 [OS=Homo sapiens]	17	7	10	7	TRIM21
P60660	Myosin light polypeptide 6 [OS=Homo sapiens]	47	7	10	6	MYL6
O43795	Unconventional myosin-Ib [OS=Homo sapiens]	11	11	11	11	MYO1B
P00966	Argininosuccinate synthase [OS=Homo sapiens]	13	8	10	8	ASS1
O00159-1	Unconventional myosin-Ic [OS=Homo sapiens]	10	9	11	9	MYO1C
P15880	40S ribosomal protein S2 [OS=Homo sapiens]	27	6	10	6	RPS2
P17844	probable ATP-dependent RNA helicase DDX5 [OS=Homo sapiens]	21	12	12	8	DDX5
O43852-4	Isoform 4 of Calumenin [OS=Homo sapiens]	24	5	8	1	CALU
P04406-1	glyceraldehyde-3-phosphate dehydrogenase [OS=Homo sapiens]	28	6	8	6	GAPDH; HEL-S-162eP; LOC117800120
P07900	Heat shock protein HSP 90-alpha [OS=Homo sapiens]	14	10	11	2	HSP90AA1
P09493-1	Tropomyosin alpha-1 chain [OS=Homo sapiens]	29	10	11	1	TPM1
P06733-1	alpha-enolase [OS=Homo sapiens]	23	8	9	8	ENO1; HEL-S-17; LOC117800423
P12956	X-ray repair cross-complementing protein 6 [OS=Homo sapiens]	19	9	9	9	XRCC6
P31327-1	Carbamoyl-phosphate synthase [ammonia], mitochondrial [OS=Homo sapiens]	6	9	11	9	CPS1
Q02880	DNA topoisomerase 2-beta [OS=Homo sapiens]	7	10	10	6	TOP2B
P06753-2	Isoform 2 of Tropomyosin alpha-3 chain [OS=Homo sapiens]	27	9	10	4	TPM3
Q9UIG0	Tyrosine-protein kinase BAZ1B [OS=Homo sapiens]	8	9	9	9	BAZ1B
P13010	X-ray repair cross-complementing protein 5 [OS=Homo sapiens]	15	10	10	10	XRCC5
P05783	Keratin, type I cytoskeletal 18 [OS=Homo sapiens]	28	9	9	9	KRT18
Q14257	Reticulocalbin-2 [OS=Homo sapiens]	24	5	6	5	RCN2
P22626	heterogeneous nuclear ribonucleoproteins A2/B1 [OS=Homo sapiens]	36	9	9	9	HNRNPA2B1
Q14192	Four and a half LIM domains protein 2 [OS=Homo sapiens]	30	8	9	8	FHL2
O14950	Myosin regulatory light chain 12B [OS=Homo sapiens]	30	5	10	5	MYL12B
P16402	Histone H1.3 [OS=Homo sapiens]	19	5	9	3	H1-3
P31942	Heterogeneous nuclear ribonucleoprotein H3 [OS=Homo sapiens]	28	6	8	6	HNRNPH3
P49750-1	YLP motif-containing protein 1 [OS=Homo sapiens]	5	9	9	9	YLPM1
P43243	Matrin-3 [OS=Homo sapiens]	8	7	8	7	MATR3
Q7L7L0	Histone H2A type 3 [OS=Homo sapiens]	35	6	9	1	H2AC25
Q14683	structural maintenance of chromosomes protein 1a [OS=Homo sapiens]	9	10	10	10	SMC1A
P35527	Keratin, type I cytoskeletal 9 [OS=Homo sapiens]	16	8	8	8	KRT9
P49916-1	DNA ligase 3 [OS=Homo sapiens]	9	8	8	8	LIG3
Q07666	KH domain-containing, RNA-binding, signal transduction-associated protein 1 [OS=Homo sapiens]	11	6	7	6	KHDRBS1
P00450	Ceruloplasmin [OS=Homo sapiens]	7	5	8	5	CP
P05186-1	Alkaline phosphatase, tissue-nonspecific isozyme [OS=Homo sapiens]	11	5	7	5	ALPL
P62701	40S ribosomal protein S4, X isoform [OS=Homo sapiens]	20	6	7	6	RPS4X
P31629	Transcription factor HIVEP2 [OS=Homo sapiens]	1	1	7	1	HIVEP2
O14979-1	Heterogeneous nuclear ribonucleoprotein D-like [OS=Homo sapiens]	13	5	7	5	HNRNPDL; HNRPDL
P51991-1	Heterogeneous nuclear ribonucleoprotein A3 [OS=Homo sapiens]	21	5	6	5	HNRNPA3; HNRPA3
Q96QV6	Histone H2A type 1-A [OS=Homo sapiens]	35	5	8	1	H2AC1
P21333	Filamin-A [OS=Homo sapiens]	4	6	6	6	FLNA
P60842	Eukaryotic initiation factor 4A-I [OS=Homo sapiens]	18	7	7	6	EIF4A1
P25705-1	ATP synthase subunit alpha, mitochondrial [OS=Homo sapiens]	13	6	7	6	ATP5F1A; HEL-S-123m
Q71UI9-1	Histone H2A.V [OS=Homo sapiens]	31	4	7	2	h2afv; H2AFV; H2AFVA; H2AV; h2az2; H2az2; H2AZ2; h2az2a; LOC100512448; LOC100562775; LOC100706645; LOC100766018; LOC100933193; LOC101080230; LOC101170644; LOC101332802; LOC101348798; LOC101364558; LOC101572634; LOC101605680; LOC101681550; LOC101837114; LOC102831016; LOC102905332; LOC102980685; LOC103037668; LOC103079983; LOC103114743; LOC103211909; LOC103269282; LOC103674566; LOC103734994; LOC104…
P02545	Prelamin-A/C [OS=Homo sapiens]	15	8	8	8	LMNA
P09493-5	Isoform 5 of Tropomyosin alpha-1 chain [OS=Homo sapiens]	24	7	8	1	TPM1
Q05639	Elongation factor 1-alpha 2 [OS=Homo sapiens]	12	5	7	1	EEF1A2
O15027-1	Protein transport protein Sec16A [OS=Homo sapiens]	6	7	7	7
Q9UM54-1	Isoform 1 of Unconventional myosin-VI [OS=Homo sapiens]	7	7	7	7	MYO6
P46940	Ras GTPase-activating-like protein IQGAP1 [OS=Homo sapiens]	5	7	7	6	IQGAP1
P10809	60 kDa heat shock protein, mitochondrial [OS=Homo sapiens]	15	6	7	6	HSPD1
P07910-1	Heterogeneous nuclear ribonucleoproteins C1/C2 [OS=Homo sapiens]	19	6	6	6	HNRNPC
P13645	Keratin, type I cytoskeletal 10 [OS=Homo sapiens]	13	6	7	5	KRT10
Q7KZF4	staphylococcal nuclease domain-containing protein 1 [OS=Homo sapiens]	10	7	7	7	SND1
Q13642-1	Isoform 1 of Four and a half LIM domains protein 1 [OS=Homo sapiens]	29	6	6	6	FHL1
P11387	DNA topoisomerase 1 [OS=Homo sapiens]	8	6	7	6	TOP1
P17096-2	Isoform HMG-Y of High mobility group protein HMG-I/HMG-Y [OS=Homo sapiens]	34	3	6	1	HMGA1
P67936	Tropomyosin alpha-4 chain [OS=Homo sapiens]	19	6	7	1	TPM4
P61978	Heterogeneous nuclear ribonucleoprotein K [OS=Homo sapiens]	12	4	5	4	HNRNPK
P02768-1	Serum albumin [OS=Homo sapiens]	4	3	5	3	ALB
Q02539	Histone H1.1 [OS=Homo sapiens]	19	3	5	1	H1-1
P52597	Heterogeneous nuclear ribonucleoprotein F [OS=Homo sapiens]	13	4	6	3	HNRNPF
P24928	DNA-directed RNA polymerase II subunit RPB1 [OS=Homo sapiens]	3	7	7	7	POLR2A
Q08211	Atp-dependent rna helicase a [OS=Homo sapiens]	10	6	6	6	DHX9
Q13242	serine/arginine-rich splicing factor 9 [OS=Homo sapiens]	28	6	6	6	SRSF9
Q9UKS6	Protein kinase C and casein kinase substrate in neurons protein 3 [OS=Homo sapiens]	13	5	5	5	PACSIN3
P26373-1	60S ribosomal protein L13 [OS=Homo sapiens]	24	5	6	5	RPL13
P16401	Histone H1.5 [OS=Homo sapiens]	10	3	6	2	H1-5
P13647	keratin, type II cytoskeletal 5 [OS=Homo sapiens]	11	6	6	5	KRT5
P52907	F-actin-capping protein subunit alpha-1 [OS=Homo sapiens]	25	4	4	2	CAPZA1
Q93052	Lipoma-preferred partner [OS=Homo sapiens]	13	4	4	4	LPP
P31040	Succinate dehydrogenase [ubiquinone] flavoprotein subunit, mitochondrial [OS=Homo sapiens]	8	4	4	4	SDHA
P38919	Eukaryotic initiation factor 4A-III [OS=Homo sapiens]	17	6	6	5	EIF4A3
P30050-1	60S ribosomal protein L12 [OS=Homo sapiens]	39	4	4	4	LOC111146158; Rpl12; RPL12
P62820	Ras-related protein Rab-1A [OS=Homo sapiens]	25	4	5	3	RAB1A
Q96AE4	Far upstream element-binding protein 1 [OS=Homo sapiens]	10	6	6	4	FUBP1
P07814	Bifunctional glutamate/proline--tRNA ligase [OS=Homo sapiens]	5	6	6	6	EPRS1
P13639	Elongation factor 2 [OS=Homo sapiens]	7	5	5	5	EEF2
P02533	Keratin, type I cytoskeletal 14 [OS=Homo sapiens]	11	5	6	1	KRT14
Q9NWB6	Arginine and glutamate-rich protein 1 [OS=Homo sapiens]	16	6	6	6	ARGLU1
P78527	DNA-dependent protein kinase catalytic subunit [OS=Homo sapiens]	2	5	5	5	PRKDC
Q92841-1	Isoform 2 of Probable ATP-dependent RNA helicase DDX17 [OS=Homo sapiens]	10	6	6	2	DDX17
P34896-1	Serine hydroxymethyltransferase, cytosolic [OS=Homo sapiens]	11	5	5	5	SHMT1
P09429	High mobility group protein B1 [OS=Homo sapiens]	19	5	5	5	HMGB1
O60716-1	Catenin delta-1 [OS=Homo sapiens]	6	5	5	5	CTNND1
P47756-1	F-actin-capping protein subunit beta [OS=Homo sapiens]	20	5	5	5	CAPZB
P06493	Cyclin-dependent kinase 1 [OS=Homo sapiens]	17	4	4	4	CDK1
P39019	40S ribosomal protein S19 [OS=Homo sapiens]	28	5	5	5	RPS19
Q32P51	Heterogeneous nuclear ribonucleoprotein A1-like 2 [OS=Homo sapiens]	18	4	4	4	HNRNPA1L2
Q92614-1	Unconventional myosin-XVIIIa [OS=Homo sapiens]	3	4	4	4	MYO18A
P34897-1	Serine hydroxymethyltransferase, mitochondrial [OS=Homo sapiens]	11	5	5	5	HEL-S-51e; SHMT2
O75475-1	PC4 and SFRS1-interacting protein [OS=Homo sapiens]	8	4	5	4	PSIP1
Q08J23	tRNA (Cytosine(34)-C(5))-methyltransferase [OS=Homo sapiens]	8	4	5	4	NSUN2
P09923	Intestinal-type alkaline phosphatase [OS=Homo sapiens]	11	6	6	4	ALPI
Q15233	Non-POU domain-containing octamer-binding protein [OS=Homo sapiens]	12	4	4	4	NONO
P62424	60S ribosomal protein L7a [OS=Homo sapiens]	24	5	5	5	RPL7A
P11142-1	Heat shock cognate 71 kDa protein [OS=Homo sapiens]	9	4	4	4	CLMP; DKFZp459D1928; HEL-S-72p; Hspa8; HSPA8; LOC111153698; LOC123392160
P48643	T-complex protein 1 subunit epsilon [OS=Homo sapiens]	10	4	4	4	CCT5
P30876	DNA-directed RNA polymerase II subunit RPB2 [OS=Homo sapiens]	6	4	4	4	POLR2B
Q9Y3I0	tRNA-splicing ligase RtcB homolog [OS=Homo sapiens]	11	5	5	5	RTCB
P62280	40S ribosomal protein S11 [OS=Homo sapiens]	29	4	4	4	RPS11
O43390-1	heterogeneous nuclear ribonucleoprotein r [OS=Homo sapiens]	9	5	5	2	Hnrnpr; HNRNPR; LOC111154612
P36578	60S ribosomal protein L4 [OS=Homo sapiens]	16	4	4	4	RPL4
O75533-1	splicing factor 3B subunit 1 [OS=Homo sapiens]	6	3	3	3	LOC101357717; LOC111145177; Sf3b1; SF3B1
P05187	alkaline phosphatase, placental type [OS=Homo sapiens]	8	5	5	3	ALPP
Q15365	Poly(RC)-binding protein 1 [OS=Homo sapiens]	15	4	4	2	PCBP1
P11021	78 kDa glucose-regulated protein [OS=Homo sapiens]	11	4	4	4	HSPA5
O00567	Nucleolar protein 56 [OS=Homo sapiens]	7	5	5	5	NOP56
Q5BKZ1	DBIRD complex subunit ZNF326 [OS=Homo sapiens]	12	5	5	5	ZNF326
P40227-1	T-complex protein 1 subunit zeta [OS=Homo sapiens]	13	4	4	4	CCT6A
P14625	Endoplasmin [OS=Homo sapiens]	7	4	4	3	HSP90B1
Q9BQ04	RNA-binding protein 4B [OS=Homo sapiens]	14	4	4	1	RBM4B
P46087	Probable 28S rRNA (cytosine(4447)-C(5))-methyltransferase [OS=Homo sapiens]	8	5	5	5	NOP2
P62140	Serine/threonine-protein phosphatase PP1-beta catalytic subunit [OS=Homo sapiens]	15	4	4	4	PPP1CB
Q9UKM9-1	RNA-binding protein Raly [OS=Homo sapiens]	17	4	4	4	RALY
P38646	Stress-70 protein, mitochondrial [OS=Homo sapiens]	5	3	4	3	HSPA9
Q9BWF3-1	RNA-binding protein 4 [OS=Homo sapiens]	17	4	4	1	LOC111522220; LOC112606553; RBM14; RBM4
P62829	60S ribosomal protein L23 [OS=Homo sapiens]	24	3	4	3	RPL23
P22087	rRNA 2'-O-methyltransferase fibrillarin [OS=Homo sapiens]	14	3	3	3	FBL
P52272	Heterogeneous nuclear ribonucleoprotein M [OS=Homo sapiens]	7	5	5	5	HNRNPM
P17858-1	ATP-dependent 6-phosphofructokinase, liver type [OS=Homo sapiens]	6	3	3	3	PFKL
P62851	40S ribosomal protein S25 [OS=Homo sapiens]	24	4	4	4	RPS25
P23396-1	40S ribosomal protein S3 [OS=Homo sapiens]	16	4	5	4	RPS3
P21796	voltage-dependent anion-selective channel protein 1 [OS=Homo sapiens]	16	3	3	2	VDAC1
P15559-1	NAD(P)H dehydrogenase [quinone] 1 [OS=Homo sapiens]	15	4	4	4	NQO1
Q13643	four and a half LIM domains protein 3 [OS=Homo sapiens]	9	1	2	1	FHL3
Q15366-1	Poly(rC)-binding protein 2 [OS=Homo sapiens]	15	4	4	2	LOC101348589; Pcbp2; PCBP2; PRR13
P06748	Nucleophosmin [OS=Homo sapiens]	13	3	3	3	NPM1
P28799	Granulins [OS=Homo sapiens]	13	3	3	3	GRN
O43823	A-kinase anchor protein 8 [OS=Homo sapiens]	8	3	4	3	AKAP8
Q92945	Far upstream element-binding protein 2 [OS=Homo sapiens]	8	4	4	3	KHSRP
P39023	60S ribosomal protein L3 [OS=Homo sapiens]	11	4	4	4	RPL3
P61158	actin-related protein 3 [OS=Homo sapiens]	8	3	4	3	ACTR3
P32969	60S ribosomal protein L9 [OS=Homo sapiens]	13	3	3	3	RPL9; RPL9P7; RPL9P8; RPL9P9
Q9UQE7	Structural maintenance of chromosomes protein 3 [OS=Homo sapiens]	5	4	4	4	SMC3
P22314	Ubiquitin-like modifier-activating enzyme 1 [OS=Homo sapiens]	2	2	2	2	UBA1
P00367	Glutamate dehydrogenase 1, mitochondrial [OS=Homo sapiens]	8	2	2	2	GLUD1
Q09666-1	Neuroblast differentiation-associated protein AHNAK [OS=Homo sapiens]	3	4	5	4	AHNAK
Q9Y4I1-1	Unconventional myosin-Va [OS=Homo sapiens]	2	4	4	4	MYO5A
Q15293	Reticulocalbin-1 [OS=Homo sapiens]	14	3	3	3	RCN1
P23526-1	Adenosylhomocysteinase [OS=Homo sapiens]	10	4	4	4	AHCY
P63244	Receptor of activated protein C kinase 1 [OS=Homo sapiens]	17	3	3	3	RACK1
O00571	ATP-dependent RNA helicase DDX3X [OS=Homo sapiens]	6	4	4	3	DDX3X
Q9Y5B9	FACT complex subunit SPT16 [OS=Homo sapiens]	4	3	4	3	SUPT16H
Q00839	Heterogeneous nuclear ribonucleoprotein U [OS=Homo sapiens]	3	4	4	4	HNRNPU
P17480-1	Nucleolar transcription factor 1 [OS=Homo sapiens]	6	4	4	4	UBTF
P47755	F-actin-capping protein subunit alpha-2 [OS=Homo sapiens]	16	3	3	1	CAPZA2
Q14137	Ribosome biogenesis protein BOP1 [OS=Homo sapiens]	6	3	3	3	BOP1
Q8WZ42	Titin [OS=Homo sapiens]	0	4	4	4	TTN
Q14247-1	Src substrate cortactin [OS=Homo sapiens]	9	4	4	4	CTTN
Q13813	Spectrin alpha chain, non-erythrocytic 1 [OS=Homo sapiens]	1	1	2	1	SPTAN1
Q14847	LIM and SH3 domain protein 1 [OS=Homo sapiens]	14	4	4	4	LASP1
Q12965	unconventional myosin-Ie [OS=Homo sapiens]	4	4	4	4	MYO1E
P39748	Flap endonuclease 1 [OS=Homo sapiens]	7	3	3	3	FEN1
P14649	Myosin light chain 6B [OS=Homo sapiens]	12	2	3	1	MYL6B
Q14254	Flotillin-2 [OS=Homo sapiens]	8	3	3	3	FLOT2
Q6UXS9	Inactive caspase-12 [OS=Homo sapiens]	6	1	3	1
P35908	Keratin, type II cytoskeletal 2 epidermal [OS=Homo sapiens]	7	4	4	4	KRT2
P23246-1	splicing factor, proline- and glutamine-rich [OS=Homo sapiens]	4	2	2	2	SFPQ
O00410	Importin-5 [OS=Homo sapiens]	3	2	2	2	IPO5
Q9NYL9	tropomodulin-3 [OS=Homo sapiens]	12	3	3	3	TMOD3
P04792	Heat shock protein beta-1 [OS=Homo sapiens]	14	4	4	4	HSPB1
P18621	60S ribosomal protein L17 [OS=Homo sapiens]	15	2	2	2	RPL17
Q96HC4	PDZ and LIM domain protein 5 [OS=Homo sapiens]	6	3	3	3	PDLIM5
Q8IY81	pre-rRNA processing protein FTSJ3 [OS=Homo sapiens]	5	3	3	3	FTSJ3
P27816-1	Microtubule-associated protein 4 [OS=Homo sapiens]	4	3	3	3	MAP4
P26640	Valine--tRNA ligase [OS=Homo sapiens]	3	2	3	2	VARS1
Q8IVF2-1	Protein AHNAK2 [OS=Homo sapiens]	1	3	3	3	AHNAK2
Q15181	Inorganic pyrophosphatase [OS=Homo sapiens]	21	3	3	3	PPA1
P21266	glutathione S-transferase Mu 3 [OS=Homo sapiens]	15	3	3	3	GSTM3
O43813	LanC-like protein 1 [OS=Homo sapiens]	10	3	3	3	LANCL1
P01857	Immunoglobulin heavy constant gamma 1 [OS=Homo sapiens]	2	1	4	1
P18754-1	Regulator of chromosome condensation [OS=Homo sapiens]	10	3	3	3	RCC1
Q9UBR2	Cathepsin Z [OS=Homo sapiens]	12	3	3	3	CTSZ
O75400	pre-mRNA-processing factor 40 homolog A [OS=Homo sapiens]	4	3	3	3	PRPF40A
Q15654-1	thyroid receptor-interacting protein 6 [OS=Homo sapiens]	9	2	2	2	TRIP6
P17987	T-complex protein 1 subunit alpha [OS=Homo sapiens]	6	3	3	3	TCP1
P21291	Cysteine and glycine-rich protein 1 [OS=Homo sapiens]	22	3	3	3	CSRP1
P08865	40S ribosomal protein SA [OS=Homo sapiens]	15	3	3	3	RPSA
P12107	Collagen alpha-1(XI) chain [OS=Homo sapiens]	3	2	3	2	COL11A1
Q8TA86	retinitis pigmentosa 9 protein [OS=Homo sapiens]	14	3	3	3	RP9
Q9Y2H5	Pleckstrin homology domain-containing family A member 6 [OS=Homo sapiens]	3	3	3	3	PLEKHA6
P46779	60S ribosomal protein L28 [OS=Homo sapiens]	24	4	4	4	RPL28
P50402	Emerin [OS=Homo sapiens]	14	3	3	3	EMD
P35222	Catenin beta-1 [OS=Homo sapiens]	6	2	2	2	CTNNB1
Q8WUH6	Transmembrane protein 263 [OS=Homo sapiens]	16	1	2	1	TMEM263
Q9H3S7	Tyrosine-protein phosphatase non-receptor type 23 [OS=Homo sapiens]	2	2	3	2	PTPN23
P31930	Cytochrome b-c1 complex subunit 1, mitochondrial [OS=Homo sapiens]	7	2	2	2	UQCRC1
P61254	60S ribosomal protein L26 [OS=Homo sapiens]	18	3	3	3	RPL26
P27708	CAD protein [OS=Homo sapiens]	2	3	3	3	CAD
Q15061	WD repeat-containing protein 43 [OS=Homo sapiens]	7	3	3	3	WDR43
P01241	Somatotropin [OS=Homo sapiens]	13	2	2	2	GH1
Q08378	Golgin subfamily A member 3 [OS=Homo sapiens]	3	3	3	3	GOLGA3
P60953	Cell division control protein 42 homolog [OS=Homo sapiens]	11	2	3	2	CDC42
P61247	40S ribosomal protein S3a [OS=Homo sapiens]	15	3	3	3	RPS3A
P50990	T-complex protein 1 subunit theta [OS=Homo sapiens]	7	3	3	3	CCT8
P27635	60S ribosomal protein L10 [OS=Homo sapiens]	16	3	3	3	LOC100768740; LOC101344695; LOC105294701; LOC112632580; Rpl10; RPL10
P78371-1	T-complex protein 1 subunit beta [OS=Homo sapiens]	6	3	3	3	CCT2; HEL-S-100n
Q99714-1	3-hydroxyacyl-CoA dehydrogenase type-2 [OS=Homo sapiens]	13	2	2	2	HSD17B10
P53396-1	ATP-citrate synthase [OS=Homo sapiens]	3	2	2	2	ACLY
P83731	60S ribosomal protein L24 [OS=Homo sapiens]	8	1	3	1	RPL24
P26641	elongation factor 1-gamma [OS=Homo sapiens]	7	3	3	3	EEF1G
Q06830	peroxiredoxin-1 [OS=Homo sapiens]	22	3	3	3	PRDX1
P45880	Voltage-dependent anion-selective channel protein 2 [OS=Homo sapiens]	10	3	3	3	VDAC2
P35637-1	RNA-binding protein FUS [OS=Homo sapiens]	7	2	2	1	FUS
P51858	hepatoma-derived growth factor [OS=Homo sapiens]	19	3	3	3	HDGF
Q9UQ80	proliferation-associated protein 2G4 [OS=Homo sapiens]	8	3	3	3	PA2G4
Q96MT7-2	Isoform 2 of Cilia- and flagella-associated protein 44 [OS=Homo sapiens]	1	1	3	1	CFAP44
O75369-1	Filamin-B [OS=Homo sapiens]	2	2	2	2	FLNB
Q9NR12-1	PDZ and LIM domain protein 7 [OS=Homo sapiens]	9	2	2	2	PDLIM7
Q8IYE0-1	Coiled-coil domain-containing protein 146 [OS=Homo sapiens]	4	3	3	3	CCDC146
Q9NYH9	U3 small nucleolar RNA-associated protein 6 homolog [OS=Homo sapiens]	7	3	3	3	UTP6
P20929-2	Isoform 2 of Nebulin [OS=Homo sapiens]	1	3	3	3	NEB
P69905	Hemoglobin subunit alpha [OS=Homo sapiens]	28	3	3	3	HBA1; HBA2
P19012	Keratin, type I cytoskeletal 15 [OS=Homo sapiens]	9	3	3	1	KRT15
P38159-1	RNA-binding motif protein, X chromosome [OS=Homo sapiens]	8	3	3	3	LOC111139342; RBMX; RBMXL1
P62906	60S ribosomal protein L10A [OS=Homo sapiens]	6	2	2	2	RPL10A
P00338-1	L-lactate dehydrogenase A chain [OS=Homo sapiens]	9	3	3	3	HEL-S-133P; LDHA
Q14764	major vault protein [OS=Homo sapiens]	3	3	3	3	MVP
P35232	Prohibitin [OS=Homo sapiens]	13	3	3	3	PHB1
P07737	profilin-1 [OS=Homo sapiens]	23	3	3	3	PFN1
P61221	ATP-binding cassette sub-family E member 1 [OS=Homo sapiens]	4	2	2	2	ABCE1
Q04695	Keratin, type I cytoskeletal 17 [OS=Homo sapiens]	7	3	3	1	KRT17
Q01085	Nucleolysin TIAR [OS=Homo sapiens]	8	2	2	2	TIAL1
P24752	Acetyl-CoA acetyltransferase, mitochondrial [OS=Homo sapiens]	10	3	3	3	ACAT1
P33992	DNA replication licensing factor mcm5 [OS=Homo sapiens]	5	3	3	3	MCM5
Q15020	Squamous cell carcinoma antigen recognized by T-cells 3 [OS=Homo sapiens]	2	2	3	2	SART3
Q16527	Cysteine and glycine-rich protein 2 [OS=Homo sapiens]	17	3	3	3	CSRP2
P62269	40S ribosomal protein S18 [OS=Homo sapiens]	19	3	3	3	RPS18
P15927-1	Replication protein A 32 kDa subunit [OS=Homo sapiens]	13	2	2	2	RPA2
P62249	40S ribosomal protein S16 [OS=Homo sapiens]	15	2	2	2	RPS16
P63104-1	14-3-3 protein zeta/delta [OS=Homo sapiens]	11	2	2	2	LOC101351914; LOC111146608; Ywhaz; YWHAZ
Q6UB35-1	Monofunctional C1-tetrahydrofolate synthase, mitochondrial [OS=Homo sapiens]	2	2	3	2	MTHFD1L
P27694	Replication protein A 70 kDa DNA-binding subunit [OS=Homo sapiens]	5	2	2	2	RPA1
P35251-1	Replication factor C subunit 1 [OS=Homo sapiens]	3	3	3	3	RFC1
P08729	Keratin, type II cytoskeletal 7 [OS=Homo sapiens]	7	3	3	3	KRT7
O76021	Ribosomal L1 domain-containing protein 1 [OS=Homo sapiens]	7	3	3	3	RSL1D1
P00558	phosphoglycerate kinase 1 [OS=Homo sapiens]	10	2	2	2	PGK1
P35659-1	Protein DEK [OS=Homo sapiens]	8	3	3	3	DEK
P26599	Polypyrimidine tract-binding protein 1 [OS=Homo sapiens]	8	3	3	2	PTBP1
P62913	60S ribosomal protein L11 [OS=Homo sapiens]	17	3	3	3	RPL11
O43684	Mitotic checkpoint protein BUB3 [OS=Homo sapiens]	9	3	3	3	BUB3
P33993-1	DNA replication licensing factor MCM7 [OS=Homo sapiens]	4	2	2	2	MCM7
O95347-1	structural maintenance of chromosomes protein 2 [OS=Homo sapiens]	2	3	3	3	SMC2; SMC2L1
P47813	Eukaryotic translation initiation factor 1A, X-chromosomal [OS=Homo sapiens]	11	2	2	2	EIF1AX
Q96D15	Reticulocalbin-3 [OS=Homo sapiens]	13	2	2	2	RCN3
Q13310	Polyadenylate-binding protein 4 [OS=Homo sapiens]	3	2	3	2	PABPC4
Q96GQ7	Probable ATP-dependent RNA helicase DDX27 [OS=Homo sapiens]	5	3	3	3	DDX27
O15541	RING finger protein 113A [OS=Homo sapiens]	7	2	2	2	RNF113A
Q9BZE4	Nucleolar GTP-binding protein 1 [OS=Homo sapiens]	4	3	3	3	GTPBP4
Q9Y277	Voltage-dependent anion-selective channel protein 3 [OS=Homo sapiens]	12	2	2	1	VDAC3
Q86V81	THO complex subunit 4 [OS=Homo sapiens]	11	2	2	2	ALYREF
Q9UPT8	Zinc finger CCCH domain-containing protein 4 [OS=Homo sapiens]	3	2	2	2	ZC3H4
P05091	Aldehyde dehydrogenase, mitochondrial [OS=Homo sapiens]	5	2	2	2	ALDH2
Q99536	Synaptic vesicle membrane protein VAT-1 homolog [OS=Homo sapiens]	6	2	4	2	VAT1
Q92499	ATP-dependent RNA helicase DDX1 [OS=Homo sapiens]	4	3	3	3	DDX1
Q86WJ1-1	Chromodomain-helicase-DNA-binding protein 1-like [OS=Homo sapiens]	4	3	3	3
P55072	Transitional endoplasmic reticulum ATPase [OS=Homo sapiens]	4	2	2	2	VCP
Q14697-1	Neutral alpha-glucosidase AB [OS=Homo sapiens]	4	2	2	2	GANAB; HEL-S-164nA
P30153	serine/threonine-protein phosphatase 2A 65 kDa regulatory subunit A alpha isoform [OS=Homo sapiens]	7	2	2	2	PPP2R1A
P60866	40S ribosomal protein S20 [OS=Homo sapiens]	23	2	2	2	RPS20
P18669	Phosphoglycerate mutase 1 [OS=Homo sapiens]	17	2	2	2	PGAM1
Q92804-1	TATA-binding protein-associated factor 2N [OS=Homo sapiens]	5	2	2	1	TAF15
P56182	Ribosomal RNA processing protein 1 homolog A [OS=Homo sapiens]	5	2	2	2	RRP1
Q13620-1	Isoform 2 of Cullin-4B [OS=Homo sapiens]	3	1	2	1	CUL4B
P42694	Probable helicase with zinc finger domain [OS=Homo sapiens]	2	2	2	2	HELZ
Q14134-1	Tripartite motif-containing protein 29 [OS=Homo sapiens]	5	3	3	3	TRIM29
P02786	Transferrin receptor protein 1 [OS=Homo sapiens]	5	3	3	3	TFRC
P61106	Ras-related protein Rab-14 [OS=Homo sapiens]	12	2	2	1	RAB14
O60701	UDP-glucose 6-dehydrogenase [OS=Homo sapiens]	5	2	2	2	UGDH
Q9NZ01-1	Very-long-chain enoyl-CoA reductase [OS=Homo sapiens]	9	2	2	2	LOC111162454; TECR
O75083	WD repeat-containing protein 1 [OS=Homo sapiens]	4	1	1	1	WDR1
Q12904-1	aminoacyl tRNA synthase complex-interacting multifunctional protein 1 [OS=Homo sapiens]	12	2	2	2	AIMP1
B5ME19	eukaryotic translation initiation factor 3 subunit C-like protein [OS=Homo sapiens]	4	2	2	2	EIF3CL
Q8N163-1	Cell cycle and apoptosis regulator protein 2 [OS=Homo sapiens]	3	2	2	2	CCAR2
P08134	Rho-related GTP-binding protein RhoC [OS=Homo sapiens]	13	2	2	2	RHOC
Q99623	Prohibitin-2 [OS=Homo sapiens]	6	1	1	1	PHB2
Q9ULB5	Cadherin-7 [OS=Homo sapiens]	6	2	2	2	CDH7
O75116	Rho-associated protein kinase 2 [OS=Homo sapiens]	3	2	2	2	ROCK2
Q06210-1	glutamine--fructose-6-phosphate aminotransferase [isomerizing] 1 [OS=Homo sapiens]	4	2	2	2	GFPT1
Q14690	Protein RRP5 homolog [OS=Homo sapiens]	1	2	2	2	PDCD11
Q12788	Transducin beta-like protein 3 [OS=Homo sapiens]	4	2	2	2	TBL3
Q9UNX4	WD repeat-containing protein 3 [OS=Homo sapiens]	3	2	2	2	WDR3
P53999	Activated RNA polymerase II transcriptional coactivator p15 [OS=Homo sapiens]	16	2	2	2	SUB1
P06576	ATP synthase subunit beta, mitochondrial [OS=Homo sapiens]	5	2	2	2	ATP5F1B
P46777	60S ribosomal protein L5 [OS=Homo sapiens]	9	2	2	2	RPL5
P62244	40S ribosomal protein S15a [OS=Homo sapiens]	15	1	1	1	RPS15A
P14616	Insulin receptor-related protein [OS=Homo sapiens]	3	2	2	2	INSRR
Q07065	Cytoskeleton-associated protein 4 [OS=Homo sapiens]	5	2	2	2	CKAP4
Q8IVF5-1	T-lymphoma invasion and metastasis-inducing protein 2 [OS=Homo sapiens]	2	2	2	2	TIAM2
P51816-5	Isoform 5 of AF4/FMR2 family member 2 [OS=Homo sapiens]	3	2	2	2	AFF2
O60500	Nephrin [OS=Homo sapiens]	2	1	2	1	NPHS1
Q14258	E3 ubiquitin/ISG15 ligase TRIM25 [OS=Homo sapiens]	4	2	2	2	TRIM25
Q9HB07	UPF0160 protein MYG1, mitochondrial [OS=Homo sapiens]	7	2	2	2
P62263	40S ribosomal protein S14 [OS=Homo sapiens]	9	2	2	2	RPS14
Q9BXW6-1	Oxysterol-binding protein-related protein 1 [OS=Homo sapiens]	3	2	2	2	OSBPL1A
Q6P3W7	SCY1-like protein 2 [OS=Homo sapiens]	4	2	2	2	SCYL2
P29692	Elongation factor 1-delta [OS=Homo sapiens]	9	2	2	2	EEF1D
P50914	60S ribosomal protein L14 [OS=Homo sapiens]	11	2	2	2	RPL14
Q9NUQ2	1-acyl-sn-glycerol-3-phosphate acyltransferase epsilon [OS=Homo sapiens]	6	2	2	2	AGPAT5
P48637	glutathione synthetase [OS=Homo sapiens]	4	1	2	1	GSS
Q7RTP6	[F-actin]-monooxygenase MICAL3 [OS=Homo sapiens]	2	2	2	2	MICAL3
P63173	60s ribosomal protein l38 [OS=Homo sapiens]	19	2	2	1	RPL38
A1L4L8	PLAC8-like protein 1 [OS=Homo sapiens]	11	1	2	1	PLAC8L1
Q2VIQ3	Chromosome-associated kinesin KIF4B [OS=Homo sapiens]	3	2	2	1	KIF4B
Q9BUJ2-1	Heterogeneous nuclear ribonucleoprotein U-like protein 1 [OS=Homo sapiens]	3	2	2	2	HNRNPUL1
O43809	Cleavage and polyadenylation specificity factor subunit 5 [OS=Homo sapiens]	11	2	2	2	NUDT21
Q9ULV4	coronin-1C [OS=Homo sapiens]	4	2	2	2	CORO1C
Q01484	Ankyrin-2 [OS=Homo sapiens]	1	2	2	2	ANK2
Q99715-1	Collagen alpha-1(XII) chain [OS=Homo sapiens]	2	2	2	2	COL12A1
O95239-1	Chromosome-associated kinesin KIF4A [OS=Homo sapiens]	3	2	2	1	KIF4A
Q93088	Betaine--homocysteine S-methyltransferase 1 [OS=Homo sapiens]	9	2	2	2	BHMT
P78344-1	Eukaryotic translation initiation factor 4 gamma 2 [OS=Homo sapiens]	5	2	2	2	EIF4G2
Q7Z5P9	Mucin-19 [OS=Homo sapiens]	0	2	2	2	MUC19
P50991	T-complex protein 1 subunit delta [OS=Homo sapiens]	5	2	2	2	CCT4
P60174-1	Isoform 2 of Triosephosphate isomerase [OS=Homo sapiens]	10	2	2	2	HEL-S-49; LOC117800142; TPI1
Q9UFH2	Dynein heavy chain 17, axonemal [OS=Homo sapiens]	0	1	2	1
Q12874	splicing factor 3a subunit 3 [OS=Homo sapiens]	6	2	2	2	SF3A3
P46776	60S ribosomal protein L27a [OS=Homo sapiens]	14	2	2	2	RPL27A
O00231	26S proteasome non-ATPase regulatory subunit 11 [OS=Homo sapiens]	7	2	2	2	PSMD11
Q13206	probable ATP-dependent RNA helicase DDX10 [OS=Homo sapiens]	3	2	2	2	DDX10
Q96BY9	Store-operated calcium entry-associated regulatory factor [OS=Homo sapiens]	6	1	2	1	SARAF
Q9Y3E1	Hepatoma-derived growth factor-related protein 3 [OS=Homo sapiens]	12	2	2	2	HDGFL3
Q9HCD5	Nuclear receptor coactivator 5 [OS=Homo sapiens]	6	2	2	2	NCOA5
Q14686	Nuclear receptor coactivator 6 [OS=Homo sapiens]	2	2	2	2	NCOA6
Q9H1P3-1	Oxysterol-binding protein-related protein 2 [OS=Homo sapiens]	4	1	2	1	OSBPL2
O75955	Flotillin-1 [OS=Homo sapiens]	4	2	2	2	FLOT1
Q8N3U4-1	Cohesin subunit SA-2 [OS=Homo sapiens]	4	2	2	2	STAG2
P62826	GTP-binding nuclear protein RAN [OS=Homo sapiens]	10	2	2	2	RAN
O95180	voltage-dependent T-type calcium channel subunit alpha-1H [OS=Homo sapiens]	2	2	2	2	CACNA1H
Q9NPG4	Protocadherin-12 [OS=Homo sapiens]	3	2	2	2	PCDH12
P18583-1	Protein SON [OS=Homo sapiens]	1	2	2	2	SON
Q9Y2F9-1	BTB/POZ domain-containing protein 3 [OS=Homo sapiens]	4	2	2	2	BTBD3
P86790	Vacuolar fusion protein CCZ1 homolog B [OS=Homo sapiens]	9	2	2	2	CCZ1B
O43175	D-3-phosphoglycerate dehydrogenase [OS=Homo sapiens]	6	2	2	2	PHGDH
P61313-1	60S ribosomal protein L15 [OS=Homo sapiens]	15	2	2	2	LOC111155115; NR1D2; Rpl15; RPL15
O60216	Double-strand-break repair protein rad21 homolog [OS=Homo sapiens]	4	1	1	1	RAD21
P51589	Cytochrome P450 2J2 [OS=Homo sapiens]	2	1	2	1	CYP2J2
Q01105	Protein SET [OS=Homo sapiens]	7	2	2	2	SET
Q02878	60S ribosomal protein L6 [OS=Homo sapiens]	7	2	2	2	RPL6
Q9H0A0	RNA cytidine acetyltransferase [OS=Homo sapiens]	3	2	2	2	NAT10
Q9C0H6-1	kelch-like protein 4 [OS=Homo sapiens]	3	1	2	1	KLHL4
P10515	Dihydrolipoyllysine-residue acetyltransferase component of pyruvate dehydrogenase complex, mitochondrial [OS=Homo sapiens]	4	2	2	2	DLAT
P14868	Aspartate--tRNA ligase, cytoplasmic [OS=Homo sapiens]	4	1	1	1	DARS1
Q9H0S4	Probable ATP-dependent RNA helicase DDX47 [OS=Homo sapiens]	6	2	2	2	DDX47
P27482	Calmodulin-like protein 3 [OS=Homo sapiens]	19	2	2	1	CALML3
O15397-1	Importin-8 [OS=Homo sapiens]	3	2	2	2	IPO8
Q8NCM8-1	Cytoplasmic dynein 2 heavy chain 1 [OS=Homo sapiens]	1	2	2	2	DYNC2H1
P54136-1	arginine--tRNA ligase, cytoplasmic [OS=Homo sapiens]	5	2	2	2	RARS1
P35030	Trypsin-3 [OS=Homo sapiens]	4	1	2	1	PRSS3
Q6V0I7-1	Protocadherin Fat 4 [OS=Homo sapiens]	1	2	2	2	FAT4
Q5TAQ9-1	DDB1- and CUL4-associated factor 8 [OS=Homo sapiens]	5	2	2	2	DCAF8
Q86VI3	Ras GTPase-activating-like protein IQGAP3 [OS=Homo sapiens]	2	2	2	1	IQGAP3
Q1XH10	SKI/DACH domain-containing protein 1 [OS=Homo sapiens]	5	2	2	2
P27987	inositol-trisphosphate 3-kinase B [OS=Homo sapiens]	4	2	2	2	ITPKB
P14866	Heterogeneous nuclear ribonucleoprotein L [OS=Homo sapiens]	4	2	2	2	HNRNPL
Q96DI7	U5 small nuclear ribonucleoprotein 40 kDa protein [OS=Homo sapiens]	6	2	2	2	SNRNP40
Q9Y4E1	WASH complex subunit 2C [OS=Homo sapiens]	3	2	2	2
P27797	Calreticulin [OS=Homo sapiens]	8	2	2	2	CALR
O43776	Asparagine--tRNA ligase, cytoplasmic [OS=Homo sapiens]	3	1	1	1	NARS1
P12081	Histidine--tRNA ligase, cytoplasmic [OS=Homo sapiens]	5	2	2	2	HARS1
Q86US8-1	Telomerase-binding protein EST1A [OS=Homo sapiens]	3	2	2	2	SMG6
Q14498-1	RNA-binding protein 39 [OS=Homo sapiens]	4	2	2	2	LOC101348913; LOC111141906; LOC112827340; Rbm39; RBM39
O95758-1	Isoform 1 of Polypyrimidine tract-binding protein 3 [OS=Homo sapiens]	6	2	2	1	PTBP3
Q9UGL1-2	Isoform 2 of Lysine-specific demethylase 5B [OS=Homo sapiens]	2	2	2	2	KDM5B
P32242	Homeobox protein otx1 [OS=Homo sapiens]	8	2	2	2	OTX1
P04083	annexin A1 [OS=Homo sapiens]	6	2	2	2	ANXA1
O15143	Actin-related protein 2/3 complex subunit 1B [OS=Homo sapiens]	6	2	2	2	ARPC1B
P37837	Transaldolase [OS=Homo sapiens]	4	1	2	1	TALDO1
Q9UGN5-1	Poly [ADP-ribose] polymerase 2 [OS=Homo sapiens]	3	2	2	2	PARP2
P62158	Calmodulin [OS=Homo sapiens]	16	2	2	1	CALM3
P29144	Tripeptidyl-peptidase 2 [OS=Homo sapiens]	2	1	1	1	TPP2
Q96PK6-1	RNA-binding protein 14 [OS=Homo sapiens]	5	2	2	2	RBM14
P40763	Signal transducer and activator of transcription 3 [OS=Homo sapiens]	5	2	2	2	STAT3
O95786	Probable ATP-dependent RNA helicase DDX58 [OS=Homo sapiens]	3	2	2	2	RIGI
Q8NC51-1	Plasminogen activator inhibitor 1 RNA-binding protein [OS=Homo sapiens]	6	2	2	2	SERBP1
P18085	ADP-ribosylation factor 4 [OS=Homo sapiens]	11	2	2	2	ARF4
Q16181	Septin-7 [OS=Homo sapiens]	6	2	2	2	SEPTIN7
Q9GZL7	ribosome biogenesis protein WDR12 [OS=Homo sapiens]	4	2	2	2	WDR12
Q1MX18	Protein inscuteable homolog [OS=Homo sapiens]	5	2	2	2	INSC
O15511-1	Actin-related protein 2/3 complex subunit 5 [OS=Homo sapiens]	23	1	1	1	Arpc5; ARPC5
P30101	Protein disulfide-isomerase A3 [OS=Homo sapiens]	5	2	2	2	PDIA3
Q16891	MICOS complex subunit Mic60 [OS=Homo sapiens]	4	2	2	2	IMMT
Q9Y2V2	Calcium-regulated heat-stable protein 1 [OS=Homo sapiens]	11	1	1	1	CARHSP1
P15328	Folate receptor alpha [OS=Homo sapiens]	7	2	2	2	FOLR1
P02461	Collagen alpha-1(III) chain [OS=Homo sapiens]	3	2	2	2	COL3A1
Q9NRW1	Ras-related protein Rab-6B [OS=Homo sapiens]	11	2	2	1	RAB6B
P0DMV8	heat shock 70 kDa protein 1A [OS=Homo sapiens]	4	2	2	2	HSPA1A
Q6BDS2	UHRF1-binding protein 1 [OS=Homo sapiens]	2	2	2	2	BLTP3A
P27348	14-3-3 protein theta [OS=Homo sapiens]	9	2	2	2	YWHAQ
P52565-1	rho GDP-dissociation inhibitor 1 [OS=Homo sapiens]	9	1	1	1	ARHGDIA; HEL-S-47e
Q8IWT3	Cullin-9 [OS=Homo sapiens]	1	2	2	2	CUL9
O76041	Nebulette [OS=Homo sapiens]	3	2	2	2	NEBL
P51149	ras-related protein Rab-7a [OS=Homo sapiens]	10	2	2	2	RAB7A
P25398	40S ribosomal protein S12 [OS=Homo sapiens]	11	1	1	1	RPS12
Q9BVC6	Transmembrane protein 109 [OS=Homo sapiens]	9	2	2	2	TMEM109
P78316	Nucleolar protein 14 [OS=Homo sapiens]	3	2	2	2	NOP14
P12236	ADP/ATP translocase 3 [OS=Homo sapiens]	3	1	2	1	SLC25A6
Q9Y2X3	Nucleolar protein 58 [OS=Homo sapiens]	5	2	2	2	NOP58
P41250	Glycine--tRNA ligase [OS=Homo sapiens]	3	2	2	2	GARS1
P55209	Nucleosome assembly protein 1-like 1 [OS=Homo sapiens]	5	1	1	1	NAP1L1
P21817	Ryanodine receptor 1 [OS=Homo sapiens]	1	2	2	2	RYR1
Q8WXH0-1	Nesprin-2 [OS=Homo sapiens]	0	2	2	2	SYNE2
P61353	60S ribosomal protein L27 [OS=Homo sapiens]	15	2	2	2	RPL27
Q8IVL1-1	Neuron navigator 2 [OS=Homo sapiens]	1	2	2	2	NAV2
Q9NY93	Probable ATP-dependent RNA helicase DDX56 [OS=Homo sapiens]	3	1	1	1	DDX56
P05388	60S acidic ribosomal protein P0 [OS=Homo sapiens]	7	1	1	1	RPLP0
P25205	DNA replication licensing factor mcm3 [OS=Homo sapiens]	4	2	2	2	MCM3
O95373	Importin-7 [OS=Homo sapiens]	2	1	1	1	IPO7
P07305	Histone H1.0 [OS=Homo sapiens]	5	1	2	1	H1-0
P78347	General transcription factor II-I [OS=Homo sapiens]	2	2	2	2	GTF2I
Q9P258	Protein RCC2 [OS=Homo sapiens]	6	1	1	1	RCC2
P13646	Keratin, type I cytoskeletal 13 [OS=Homo sapiens]	5	2	2	1	KRT13
Q01081	Splicing factor U2AF 35 kDa subunit [OS=Homo sapiens]	8	2	2	2	U2AF1
Q99572	P2X purinoceptor 7 [OS=Homo sapiens]	2	1	2	1	P2RX7
P42166	Lamina-associated polypeptide 2, isoform alpha [OS=Homo sapiens]	3	2	2	2	TMPO
Q99832	T-complex protein 1 subunit eta [OS=Homo sapiens]	4	2	2	2	CCT7
P35241-1	radixin [OS=Homo sapiens]	3	1	1	1	RDX
P48681	Nestin [OS=Homo sapiens]	1	2	2	2	NES
P41091	eukaryotic translation initiation factor 2 subunit 3 [OS=Homo sapiens]	3	1	1	1	EIF2S3
Q9Y2S6	Translation machinery-associated protein 7 [OS=Homo sapiens]	23	2	2	1	TMA7
P62241	40S ribosomal protein S8 [OS=Homo sapiens]	8	2	2	2	RPS8
Q9BWV7	Probable tubulin polyglutamylase TTLL2 [OS=Homo sapiens]	3	2	2	2	TTLL2
Q9BYG3	MKI67 FHA domain-interacting nucleolar phosphoprotein [OS=Homo sapiens]	3	1	2	1	NIFK
P43004-1	excitatory amino acid transporter 2 [OS=Homo sapiens]	5	1	1	1	SLC1A2
Q03701	CCAAT/enhancer-binding protein zeta [OS=Homo sapiens]	2	2	2	2	CEBPZ
P04181-1	Ornithine aminotransferase, mitochondrial [OS=Homo sapiens]	4	1	1	1	OAT
Q96AC1	Fermitin family homolog 2 [OS=Homo sapiens]	3	1	1	1	FERMT2
P61604	10 kDa heat shock protein, mitochondrial [OS=Homo sapiens]	12	1	1	1	HSPE1
P11413-1	Glucose-6-phosphate 1-dehydrogenase [OS=Homo sapiens]	3	2	2	2	G6PD
P46781	40S ribosomal protein S9 [OS=Homo sapiens]	9	2	2	2	RPS9
Q9Y3A4	Ribosomal RNA-processing protein 7 homolog A [OS=Homo sapiens]	9	1	1	1	RRP7A
Q8TDN6	Ribosome biogenesis protein BRX1 homolog [OS=Homo sapiens]	4	1	1	1	BRIX1
Q96I24-1	Far upstream element-binding protein 3 [OS=Homo sapiens]	2	2	2	1	FUBP3
P20930	Filaggrin [OS=Homo sapiens]	1	1	1	1	FLG
Q9Y4X5	E3 ubiquitin-protein ligase ARIH1 [OS=Homo sapiens]	3	1	1	1	ARIH1
P11586	C-1-tetrahydrofolate synthase, cytoplasmic [OS=Homo sapiens]	2	2	2	2
Q5JTH9-1	RRP12-like protein [OS=Homo sapiens]	1	2	2	2	RRP12
Q6PID6	Tetratricopeptide repeat protein 33 [OS=Homo sapiens]	9	1	1	1	TTC33
Q9P2E9-1	Ribosome-binding protein 1 [OS=Homo sapiens]	1	2	2	2
P34932	Heat shock 70 kDa protein 4 [OS=Homo sapiens]	2	1	1	1	HSPA4
O15347	High mobility group protein B3 [OS=Homo sapiens]	7	1	1	1	HMGB3
Q7L2H7	Eukaryotic translation initiation factor 3 subunit M [OS=Homo sapiens]	5	1	1	1	EIF3M
P20700	Lamin-B1 [OS=Homo sapiens]	3	1	1	1	LMNB1
Q15417	Calponin-3 [OS=Homo sapiens]	6	1	1	1	CNN3
P61513	60S ribosomal protein L37a [OS=Homo sapiens]	20	1	1	1	RPL37A
P43490	nicotinamide phosphoribosyltransferase [OS=Homo sapiens]	4	1	1	1	NAMPT
Q9BVK6	Transmembrane emp24 domain-containing protein 9 [OS=Homo sapiens]	9	1	1	1	TMED9
P02042	Hemoglobin subunit delta [OS=Homo sapiens]	11	1	1	1	HBD
P19623	spermidine synthase [OS=Homo sapiens]	4	1	1	1	SRM
Q9BW27-3	Isoform 3 of Nuclear pore complex protein Nup85 [OS=Homo sapiens]	4	1	1	1	NUP85
P62277	40S ribosomal protein S13 [OS=Homo sapiens]	9	1	1	1	RPS13
P10768	S-formylglutathione hydrolase [OS=Homo sapiens]	8	1	1	1	ESD
P08F94-1	Fibrocystin [OS=Homo sapiens]	1	1	1	1	PKHD1
Q9H307	Pinin [OS=Homo sapiens]	2	1	1	1
P62495	Eukaryotic peptide chain release factor subunit 1 [OS=Homo sapiens]	3	1	1	1	ETF1
O15160	DNA-directed RNA polymerases I and III subunit RPAC1 [OS=Homo sapiens]	5	1	1	1	POLR1C
P39656	Dolichyl-diphosphooligosaccharide--protein glycosyltransferase 48 kDa subunit [OS=Homo sapiens]	3	1	1	1	DDOST
Q6NUK1	Calcium-binding mitochondrial carrier protein SCaMC-1 [OS=Homo sapiens]	5	1	1	1	SLC25A24
Q9UDW1	cytochrome b-c1 complex subunit 9 [OS=Homo sapiens]	27	1	1	1	UQCR10
P48059	LIM and senescent cell antigen-like-containing domain protein 1 [OS=Homo sapiens]	4	1	1	1	LIMS1
Q15691	Microtubule-associated protein RP/EB family member 1 [OS=Homo sapiens]	7	1	1	1	MAPRE1
P62987	Ubiquitin-60S ribosomal protein L40 [OS=Homo sapiens]	13	1	1	1	UBA52
Q9UBM8	Alpha-1,3-mannosyl-glycoprotein 4-beta-N-acetylglucosaminyltransferase C [OS=Homo sapiens]	5	1	1	1	MGAT4C
P61011-1	signal recognition particle 54 kDa protein [OS=Homo sapiens]	4	1	1	1	FAM177A1; LOC111161802; Srp54; SRP54
Q9NW68	BSD domain-containing protein 1 [OS=Homo sapiens]	6	1	1	1	BSDC1
Q7L576-1	cytoplasmic FMR1-interacting protein 1 [OS=Homo sapiens]	1	1	1	1	CYFIP1
Q13347	Eukaryotic translation initiation factor 3 subunit I [OS=Homo sapiens]	5	1	1	1	EIF3I
Q01064	Calcium/calmodulin-dependent 3',5'-cyclic nucleotide phosphodiesterase 1B [OS=Homo sapiens]	4	1	1	1	PDE1B
Q9Y3U8	60S ribosomal protein L36 [OS=Homo sapiens]	10	1	1	1	RPL36
Q9UMX0-1	Ubiquilin-1 [OS=Homo sapiens]	4	1	1	1	UBQLN1
P33316-3	Deoxyuridine 5'-triphosphate nucleotidohydrolase, mitochondrial [OS=Homo sapiens]	6	1	1	1	DUT
O96006	zinc finger BED domain-containing protein 1 [OS=Homo sapiens]	4	1	1	1	ZBED1
Q68CZ1	protein fantom [OS=Homo sapiens]	2	1	1	1	RPGRIP1L
Q9Y4W2	Ribosomal biogenesis protein LAS1L [OS=Homo sapiens]	3	1	1	1	LAS1L
Q99973	Telomerase protein component 1 [OS=Homo sapiens]	1	1	1	1	TEP1
P53582	Methionine aminopeptidase 1 [OS=Homo sapiens]	4	1	1	1	METAP1
Q92979	Ribosomal RNA small subunit methyltransferase Nep1 [OS=Homo sapiens]	5	1	1	1	EMG1
Q14566	DNA replication licensing factor MCM6 [OS=Homo sapiens]	2	1	1	1	MCM6
Q9BRJ6	Uncharacterized protein C7orf50 [OS=Homo sapiens]	11	1	1	1	C7orf50
P26232	Catenin alpha-2 [OS=Homo sapiens]	2	1	1	1	CTNNA2
Q8WUD1	Ras-related protein Rab-2B [OS=Homo sapiens]	7	1	1	1	RAB2B
Q92599-1	Septin-8 [OS=Homo sapiens]	4	1	1	1	SEPTIN8
Q13200	26S proteasome non-ATPase regulatory subunit 2 [OS=Homo sapiens]	2	1	1	1	PSMD2
O75340	programmed cell death protein 6 [OS=Homo sapiens]	6	1	1	1	PDCD6
Q15788	Nuclear receptor coactivator 1 [OS=Homo sapiens]	2	1	1	1	NCOA1
Q13033	Striatin-3 [OS=Homo sapiens]	4	1	1	1	STRN3
Q9BYX2-5	Isoform 5 of TBC1 domain family member 2A [OS=Homo sapiens]	5	1	1	1	TBC1D2
Q14494-1	Nuclear factor erythroid 2-related factor 1 [OS=Homo sapiens]	6	1	1	1	NFE2L1
P18124	60S ribosomal protein L7 [OS=Homo sapiens]	8	1	1	1	RPL7
O15144	Actin-related protein 2/3 complex subunit 2 [OS=Homo sapiens]	4	1	1	1	ARPC2
P07741-1	Adenine phosphoribosyltransferase [OS=Homo sapiens]	7	1	1	1	APRT
O00170	AH receptor-interacting protein [OS=Homo sapiens]	5	1	1	1
O75489	NADH dehydrogenase [ubiquinone] iron-sulfur protein 3, mitochondrial [OS=Homo sapiens]	5	1	1	1	NDUFS3
Q8TB52	F-box only protein 30 [OS=Homo sapiens]	2	1	1	1	FBXO30
Q5BJE1-1	Coiled-coil domain-containing protein 178 [OS=Homo sapiens]	2	1	1	1	CCDC178
Q0VDD8	Dynein heavy chain 14, axonemal [OS=Homo sapiens]	1	1	1	1	DNAH14
P12004	proliferating cell nuclear antigen [OS=Homo sapiens]	10	1	1	1	PCNA
Q8NEZ4	Histone-lysine N-methyltransferase 2C [OS=Homo sapiens]	1	1	1	1	KMT2C
Q16531	DNA damage-binding protein 1 [OS=Homo sapiens]	1	1	1	1	DDB1
Q92905	COP9 signalosome complex subunit 5 [OS=Homo sapiens]	6	1	1	1	COPS5
O95255-1	multidrug resistance-associated protein 6 [OS=Homo sapiens]	3	1	1	1	ABCC6
Q9NYU2-1	UDP-glucose:glycoprotein glucosyltransferase 1 [OS=Homo sapiens]	1	1	1	1	UGGT1
Q5VWK0	Neuroblastoma breakpoint family member 6 [OS=Homo sapiens]	4	1	1	1	NBPF6
P05534	HLA class I histocompatibility antigen, A-24 alpha chain [OS=Homo sapiens]	7	1	1	1	HLA-A
Q9Y490	Talin-1 [OS=Homo sapiens]	1	1	1	1	TLN1
Q8TD17	Zinc finger protein 398 [OS=Homo sapiens]	4	1	1	1	ZNF398
P02462	Collagen alpha-1(IV) chain [OS=Homo sapiens]	2	1	1	1
Q92900	Regulator of nonsense transcripts 1 [OS=Homo sapiens]	2	1	1	1	UPF1
P07996	thrombospondin-1 [OS=Homo sapiens]	2	1	1	1	THBS1
O00303	Eukaryotic translation initiation factor 3 subunit F [OS=Homo sapiens]	5	1	1	1	EIF3F
O60522	Tudor domain-containing protein 6 [OS=Homo sapiens]	1	1	1	1	TDRD6
Q13535	serine/threonine-protein kinase ATR [OS=Homo sapiens]	1	1	1	1	ATR
P51608-2	Isoform B of Methyl-CpG-binding protein 2 [OS=Homo sapiens]	5	1	1	1	MECP2
Q8N568	Serine/threonine-protein kinase DCLK2 [OS=Homo sapiens]	2	1	1	1	DCLK2
Q9NY12-1	H/ACA ribonucleoprotein complex subunit 1 [OS=Homo sapiens]	9	1	1	1	GAR1
O94964-2	Isoform 2 of Protein SOGA1 [OS=Homo sapiens]	2	1	1	1	SOGA1
P23760	Paired box protein Pax-3 [OS=Homo sapiens]	4	1	1	1	PAX3
Q8IYT1	Protein FAM71A [OS=Homo sapiens]	4	1	1	1	GARIN4
Q8N3D4	EH domain-binding protein 1-like protein 1 [OS=Homo sapiens]	1	1	1	1	EHBP1L1
O15391	transcription factor YY2 [OS=Homo sapiens]	6	1	1	1	YY2
Q96T21	selenocysteine insertion sequence-binding protein 2 [OS=Homo sapiens]	2	1	1	1	SECISBP2
Q8TDI0	Chromodomain-helicase-DNA-binding protein 5 [OS=Homo sapiens]	1	1	1	1	CHD5
P20908	Collagen alpha-1(V) chain [OS=Homo sapiens]	2	1	1	1	COL5A1
P36980-1	Complement factor H-related protein 2 [OS=Homo sapiens]	6	1	1	1	CFHR2
P40925	Malate dehydrogenase, cytoplasmic [OS=Homo sapiens]	4	1	1	1	MDH1
O15480	Melanoma-associated antigen B3 [OS=Homo sapiens]	5	1	1	1	MAGEB3
Q68CJ6	Nuclear GTPase SLIP-GC [OS=Homo sapiens]	3	1	1	1	NUGGC
Q9ULC8-1	Probable palmitoyltransferase ZDHHC8 [OS=Homo sapiens]	4	1	1	1	ZDHHC8
Q00610-1	Clathrin heavy chain 1 [OS=Homo sapiens]	1	1	1	1	Cltc; CLTC
Q7L5A3-1	Protein FAM214B [OS=Homo sapiens]	5	1	1	1	ATOSB
Q13111-1	Chromatin assembly factor 1 subunit A [OS=Homo sapiens]	3	1	1	1
Q9UGK3	Signal-transducing adaptor protein 2 [OS=Homo sapiens]	6	1	1	1	STAP2
P36957	Dihydrolipoyllysine-residue succinyltransferase component of 2-oxoglutarate dehydrogenase complex, mitochondrial [OS=Homo sapiens]	3	1	1	1	DLST
Q13371	Phosducin-like protein [OS=Homo sapiens]	6	1	1	1	PDCL
Q96RT8	Gamma-tubulin complex component 5 [OS=Homo sapiens]	1	1	1	1	TUBGCP5
Q9BXX2-1	Ankyrin repeat domain-containing protein 30B [OS=Homo sapiens]	2	1	1	1	ANKRD30B
Q15911-1	Zinc finger homeobox protein 3 [OS=Homo sapiens]	1	1	1	1	ZFHX3
P51530	DNA replication ATP-dependent helicase/nuclease DNA2 [OS=Homo sapiens]	2	1	1	1	DNA2
Q86T65	Disheveled-associated activator of morphogenesis 2 [OS=Homo sapiens]	3	1	1	1	DAAM2
P63208	s-phase kinase-associated protein 1 [OS=Homo sapiens]	7	1	1	1	SKP1
Q8WXI7	Mucin-16 [OS=Homo sapiens]	0	1	1	1	MUC16
Q14DG7-1	Transmembrane protein 132B [OS=Homo sapiens]	3	1	1	1	TMEM132B
Q9UM73	ALK tyrosine kinase receptor [OS=Homo sapiens]	1	1	1	1	ALK
Q96CW1	AP-2 complex subunit mu [OS=Homo sapiens]	5	1	1	1	AP2M1
P55107	growth/differentiation factor 10 [OS=Homo sapiens]	4	1	1	1	GDF10
P56705	protein Wnt-4 [OS=Homo sapiens]	7	1	1	1	WNT4
Q92508	Piezo-type mechanosensitive ion channel component 1 [OS=Homo sapiens]	1	1	1	1	PIEZO1
Q9NQ03	transcriptional repressor scratch 2 [OS=Homo sapiens]	8	1	1	1	SCRT2
O60318	Germinal-center associated nuclear protein [OS=Homo sapiens]	1	1	1	1	MCM3AP
Q9Y262	eukaryotic translation initiation factor 3 subunit L [OS=Homo sapiens]	3	1	1	1	EIF3L
Q8IYG6	Leucine-rich repeat-containing protein 56 [OS=Homo sapiens]	3	1	1	1	LRRC56
Q9C093-4	Isoform 4 of Sperm flagellar protein 2 [OS=Homo sapiens]	4	1	1	1	SPEF2
A1L3X0	Elongation of very long chain fatty acids protein 7 [OS=Homo sapiens]	9	1	1	1	ELOVL7
O94880	PHD finger protein 14 [OS=Homo sapiens]	2	1	1	1	PHF14
Q96J94	Piwi-like protein 1 [OS=Homo sapiens]	3	1	1	1	PIWIL1
Q5W041	Armadillo repeat-containing protein 3 [OS=Homo sapiens]	4	1	1	1	ARMC3
Q9UKF2-1	Disintegrin and metalloproteinase domain-containing protein 30 [OS=Homo sapiens]	2	1	1	1	ADAM30
P30622-1	Isoform 2 of CAP-Gly domain-containing linker protein 1 [OS=Homo sapiens]	1	1	1	1	CLIP1
Q92611	ER degradation-enhancing alpha-mannosidase-like protein 1 [OS=Homo sapiens]	4	1	1	1	EDEM1
Q9HB09-2	Isoform 2 of Bcl-2-like protein 12 [OS=Homo sapiens]	14	1	1	1	BCL2L12
Q6PIZ9	T-cell receptor-associated transmembrane adapter 1 [OS=Homo sapiens]	13	1	1	1	TRAT1
P17948-1	Vascular endothelial growth factor receptor 1 [OS=Homo sapiens]	3	1	1	1	FLT1
P23467	Receptor-type tyrosine-protein phosphatase beta [OS=Homo sapiens]	1	1	1	1	PTPRB
Q7L9B9	Endonuclease/exonuclease/phosphatase family domain-containing protein 1 [OS=Homo sapiens]	3	1	1	1	EEPD1
Q8IVU3-1	Probable E3 ubiquitin-protein ligase HERC6 [OS=Homo sapiens]	2	1	1	1	HERC6
P35613	Basigin [OS=Homo sapiens]	4	1	1	1	BSG
O00541-1	Pescadillo homolog [OS=Homo sapiens]	3	1	1	1	PES1
Q92504	Zinc transporter SLC39A7 [OS=Homo sapiens]	3	1	1	1	SLC39A7
Q9Y2P4	long-chain fatty acid transport protein 6 [OS=Homo sapiens]	4	1	1	1	SLC27A6
A6NLF2	Elongin-A3 member D [OS=Homo sapiens]	5	1	1	1
Q53EL6-1	Programmed cell death protein 4 [OS=Homo sapiens]	4	1	1	1	PDCD4
Q7Z5G4-1	Golgin subfamily A member 7 [OS=Homo sapiens]	14	1	1	1	GINS4; Golga7; GOLGA7; LOC111144588
Q63ZY3-1	KN motif and ankyrin repeat domain-containing protein 2 [OS=Homo sapiens]	3	1	1	1	KANK2
Q96P47	Arf-GAP with GTPase, ANK repeat and PH domain-containing protein 3 [OS=Homo sapiens]	4	1	1	1	AGAP3
Q13202	Dual specificity protein phosphatase 8 [OS=Homo sapiens]	5	1	1	1	DUSP8
Q96P70	Importin-9 [OS=Homo sapiens]	2	1	1	1	IPO9
P31153	S-adenosylmethionine synthase isoform type-2 [OS=Homo sapiens]	5	1	1	1	MAT2A
Q9Y6C9	Mitochondrial carrier homolog 2 [OS=Homo sapiens]	7	1	1	1	MTCH2
Q9NP61-1	ADP-ribosylation factor GTPase-activating protein 3 [OS=Homo sapiens]	3	1	1	1	ARFGAP3
P29372	DNA-3-methyladenine glycosylase [OS=Homo sapiens]	6	1	1	1	MPG
Q9C099-1	Leucine-rich repeat and coiled-coil domain-containing protein 1 [OS=Homo sapiens]	2	1	1	1	LRRCC1
Q8IUK5-1	Plexin domain-containing protein 1 [OS=Homo sapiens]	5	1	1	1	PLXDC1
Q86W11-1	Zinc finger and SCAN domain-containing protein 30 [OS=Homo sapiens]	5	1	1	1	ZSCAN30
Q6NUN7-2	Isoform 2 of Uncharacterized protein C11orf63 [OS=Homo sapiens]	7	1	1	1	JHY
P58107	epiplakin [OS=Homo sapiens]	1	1	1	1
P04843	Dolichyl-diphosphooligosaccharide--protein glycosyltransferase subunit 1 [OS=Homo sapiens]	2	1	1	1	RPN1
Q8WWI1	LIM domain only protein 7 [OS=Homo sapiens]	1	1	1	1	LMO7
Q96N66-1	Lysophospholipid acyltransferase 7 [OS=Homo sapiens]	6	1	1	1	MBOAT7
Q9UBN6	Tumor necrosis factor receptor superfamily member 10D [OS=Homo sapiens]	5	1	1	1
Q96NM4	TOX high mobility group box family member 2 [OS=Homo sapiens]	6	1	1	1	TOX2
Q6ZMG9	Ceramide synthase 6 [OS=Homo sapiens]	7	1	1	1	CERS6
P40222	alpha-taxilin [OS=Homo sapiens]	4	1	1	1	TXLNA
O76071	Probable cytosolic iron-sulfur protein assembly protein Ciao1 [OS=Homo sapiens]	6	1	1	1	CIAO1
P62888	60S ribosomal protein L30 [OS=Homo sapiens]	10	1	1	1	RPL30
Q9UBC2-1	Epidermal growth factor receptor substrate 15-like 1 [OS=Homo sapiens]	3	1	1	1	EPS15L1
P50995	annexin A11 [OS=Homo sapiens]	5	1	1	1	ANXA11
Q8N1G1	RNA exonuclease 1 homolog [OS=Homo sapiens]	2	1	1	1	REXO1
P49674	Casein kinase I isoform epsilon [OS=Homo sapiens]	4	1	1	1	CSNK1E
O43149	Zinc finger ZZ-type and EF-hand domain-containing protein 1 [OS=Homo sapiens]	1	1	1	1	ZZEF1
P50213-1	Isocitrate dehydrogenase [NAD] subunit alpha, mitochondrial [OS=Homo sapiens]	4	1	1	1	IDH3A
Q13686	Nucleic acid dioxygenase ALKBH1 [OS=Homo sapiens]	6	1	1	1	ALKBH1
P55145	Mesencephalic astrocyte-derived neurotrophic factor [OS=Homo sapiens]	9	1	1	1	MANF
Q8NHH1	tubulin polyglutamylase TTLL11 [OS=Homo sapiens]	2	1	1	1	TTLL11
Q9UH90	F-box only protein 40 [OS=Homo sapiens]	5	1	1	1	FBXO40
Q13367	AP-3 complex subunit beta-2 [OS=Homo sapiens]	2	1	1	1	AP3B2
Q10571	Transcriptional activator MN1 [OS=Homo sapiens]	3	1	1	1	MN1
Q12852	Mitogen-activated protein kinase kinase kinase 12 [OS=Homo sapiens]	3	1	1	1	MAP3K12
P52209	6-phosphogluconate dehydrogenase, decarboxylating [OS=Homo sapiens]	4	1	1	1	PGD
Q9H4L7	SWI/SNF-related matrix-associated actin-dependent regulator of chromatin subfamily A containing DEAD/H box 1 [OS=Homo sapiens]	3	1	1	1	SMARCAD1
Q9NX24	H/ACA ribonucleoprotein complex subunit 2 [OS=Homo sapiens]	12	1	1	1	NHP2
Q5HYJ3-1	Protein FAM76B [OS=Homo sapiens]	5	1	1	1	FAM76B
P10586-1	Receptor-type tyrosine-protein phosphatase F [OS=Homo sapiens]	1	1	1	1	PTPRF
Q9UPQ9	Trinucleotide repeat-containing gene 6B protein [OS=Homo sapiens]	1	1	1	1	TNRC6B
Q8IZU8	Dermatan-sulfate epimerase-like protein [OS=Homo sapiens]	1	1	1	1	DSEL
Q93034	Cullin-5 [OS=Homo sapiens]	3	1	1	1	CUL5
P08651	Nuclear factor 1 C-type [OS=Homo sapiens]	3	1	1	1	NFIC
Q96A65	Exocyst complex component 4 [OS=Homo sapiens]	4	1	1	1	EXOC4
Q8IZC4-1	Rhotekin-2 [OS=Homo sapiens]	4	1	1	1	RTKN2
O60663	LIM homeobox transcription factor 1-beta [OS=Homo sapiens]	5	1	1	1	LMX1B
Q9NYV6	RNA polymerase I-specific transcription initiation factor RRN3 [OS=Homo sapiens]	3	1	1	1	RRN3
Q96BR5	Cytochrome c oxidase assembly factor 7 [OS=Homo sapiens]	12	1	1	1	COA7
A6NDI0	Putative tripartite motif-containing protein 49B [OS=Homo sapiens]	4	1	1	1	TRIM49B
Q6DN90-1	IQ motif and SEC7 domain-containing protein 1 [OS=Homo sapiens]	2	1	1	1	IQSEC1
Q8N3K9	Cardiomyopathy-associated protein 5 [OS=Homo sapiens]	1	1	1	1	CMYA5
Q15858-1	Sodium channel protein type 9 subunit alpha [OS=Homo sapiens]	1	1	1	1	SCN9A
Q5JRA6-1	Transport and Golgi organization protein 1 homolog [OS=Homo sapiens]	1	1	1	1	MIA3
P50570-1	Dynamin-2 [OS=Homo sapiens]	4	1	1	1	DNM2
O60711-1	Leupaxin [OS=Homo sapiens]	6	1	1	1	LPXN
Q13243-1	Serine/arginine-rich splicing factor 5 [OS=Homo sapiens]	4	1	1	1	SFRS5; SRSF5
P47736-3	Isoform 3 of Rap1 GTPase-activating protein 1 [OS=Homo sapiens]	3	1	1	1	RAP1GAP
P04075	fructose-bisphosphate aldolase A [OS=Homo sapiens]	4	1	1	1	ALDOA
P00387	NADH-cytochrome b5 reductase 3 [OS=Homo sapiens]	4	1	1	1	CYB5R3
Q8TF76-1	serine/threonine-protein kinase haspin [OS=Homo sapiens]	3	1	1	1	HASPIN
Q6ZV56-2	Isoform 2 of Uncharacterized protein C22orf34 [OS=Homo sapiens]	11	1	1	1
P08708	40S ribosomal protein S17 [OS=Homo sapiens]	8	1	1	1	RPS17
Q8TCU4-1	Alstrom syndrome protein 1 [OS=Homo sapiens]	1	1	1	1
A6NGG8	uncharacterized protein C2orf71 [OS=Homo sapiens]	2	1	1	1	PCARE
P04899-1	guanine nucleotide-binding protein G(i) subunit alpha-2 [OS=Homo sapiens]	3	1	1	1	GNAI2
O75310	UDP-glucuronosyltransferase 2B11 [OS=Homo sapiens]	4	1	1	1	UGT2B11
Q9NRL3	Striatin-4 [OS=Homo sapiens]	4	1	1	1	STRN4
Q5T1C6	Acyl-coenzyme A thioesterase THEM4 [OS=Homo sapiens]	7	1	1	1	THEM4
Q8NFD5	AT-rich interactive domain-containing protein 1B [OS=Homo sapiens]	1	1	1	1
Q96MZ0	Ganglioside-induced differentiation-associated protein 1-like 1 [OS=Homo sapiens]	5	1	1	1	GDAP1L1
P08758	annexin A5 [OS=Homo sapiens]	5	1	1	1	ANXA5
Q13151	Heterogeneous nuclear ribonucleoprotein A0 [OS=Homo sapiens]	7	1	1	1	HNRNPA0
P46782	40S ribosomal protein S5 [OS=Homo sapiens]	5	1	1	1	RPS5
Q5JPH6	Probable glutamate--tRNA ligase, mitochondrial [OS=Homo sapiens]	4	1	1	1	EARS2
Q8NBI6	Xyloside xylosyltransferase 1 [OS=Homo sapiens]	5	1	1	1	XXYLT1
Q02790	Peptidyl-prolyl cis-trans isomerase FKBP4 [OS=Homo sapiens]	3	1	1	1	FKBP4
Q96RT1	Erbin [OS=Homo sapiens]	2	1	1	1	ERBIN
P49279	natural resistance-associated macrophage protein 1 [OS=Homo sapiens]	5	1	1	1	SLC11A1
Q9BZZ5-1	Isoform 1 of Apoptosis inhibitor 5 [OS=Homo sapiens]	3	1	1	1
Q5T3J3	Ligand-dependent nuclear receptor-interacting factor 1 [OS=Homo sapiens]	3	1	1	1	LRIF1
Q9UBQ0	Vacuolar protein sorting-associated protein 29 [OS=Homo sapiens]	8	1	1	1	VPS29
P28749-1	Retinoblastoma-like protein 1 [OS=Homo sapiens]	1	1	1	1	RBL1
Q53H54	tRNA wybutosine-synthesizing protein 2 homolog [OS=Homo sapiens]	5	1	1	1	TRMT12
Q93084	Sarcoplasmic/endoplasmic reticulum calcium atpase 3 [OS=Homo sapiens]	2	1	1	1
Q5EBL2	zinc finger protein 628 [OS=Homo sapiens]	2	1	1	1	ZNF628
Q5VZQ5	Testis-expressed protein 36 [OS=Homo sapiens]	13	1	1	1	TEX36
A2VEC9-1	SCO-spondin [OS=Homo sapiens]	1	1	1	1
P07195	L-lactate dehydrogenase B chain [OS=Homo sapiens]	3	1	1	1	LDHB
Q5JST6	EF-hand domain-containing family member C2 [OS=Homo sapiens]	2	1	1	1	EFHC2
Q8TC36	SUN domain-containing protein 5 [OS=Homo sapiens]	7	1	1	1	SUN5
O14497	AT-rich interactive domain-containing protein 1A [OS=Homo sapiens]	1	1	1	1	ARID1A
A0AVT1-1	Ubiquitin-like modifier-activating enzyme 6 [OS=Homo sapiens]	1	1	1	1	UBA6; UBE1L2
P15941	mucin-1 [OS=Homo sapiens]	1	1	1	1	MUC1
O43707	Alpha-actinin-4 [OS=Homo sapiens]	2	1	1	1	ACTN4
P10599-1	thioredoxin [OS=Homo sapiens]	12	1	1	1	TXN
Q92618	Zinc finger protein 516 [OS=Homo sapiens]	2	1	1	1	ZNF516
P22830-1	Ferrochelatase, mitochondrial [OS=Homo sapiens]	4	1	1	1	FECH
Q13946-1	High affinity cAMP-specific 3',5'-cyclic phosphodiesterase 7A [OS=Homo sapiens]	4	1	1	1	PDE7A
Q9NP58	ATP-binding cassette sub-family B member 6, mitochondrial [OS=Homo sapiens]	3	1	1	1	ABCB6
P40939	Trifunctional enzyme subunit alpha, mitochondrial [OS=Homo sapiens]	2	1	1	1	HADHA
Q969Z0-1	Protein TBRG4 [OS=Homo sapiens]	4	1	1	1	TBRG4
Q76KP1	N-acetyl-beta-glucosaminyl-glycoprotein 4-beta-N-acetylgalactosaminyltransferase 1 [OS=Homo sapiens]	2	1	1	1	B4GALNT4
P85299-5	Isoform 5 of Proline-rich protein 5 [OS=Homo sapiens]	5	1	1	1	PRR5
P46778	60S ribosomal protein L21 [OS=Homo sapiens]	5	1	1	1	RPL21
O75897	Sulfotransferase 1C4 [OS=Homo sapiens]	8	1	1	1	SULT1C4
P28066-1	Proteasome subunit alpha type-5 [OS=Homo sapiens]	8	1	1	1	LOC101347799; LOC111143461; Psma5; PSMA5
Q96N23	Cilia- and flagella-associated protein 54 [OS=Homo sapiens]	1	1	1	1	CFAP54
Q9H9Y6-1	DNA-directed RNA polymerase I subunit RPA2 [OS=Homo sapiens]	2	1	1	1	POLR1B
P54652	Heat shock-related 70 kDa protein 2 [OS=Homo sapiens]	4	1	1	1	HSPA2
A6QL64-1	Ankyrin repeat domain-containing protein 36A [OS=Homo sapiens]	1	1	1	1
Q96GK7	fumarylacetoacetate hydrolase domain-containing protein 2A [OS=Homo sapiens]	8	1	1	1	FAHD2A
P02745	Complement C1q subcomponent subunit A [OS=Homo sapiens]	11	1	1	1	C1QA
Q9ULL5-1	Proline-rich protein 12 [OS=Homo sapiens]	2	1	1	1
Q5JTJ3-2	Isoform 2 of Cytochrome c oxidase assembly factor 6 homolog [OS=Homo sapiens]	14	1	1	1
O60479	Homeobox protein DLX-3 [OS=Homo sapiens]	8	1	1	1	DLX3
P33991	DNA replication licensing factor MCM4 [OS=Homo sapiens]	2	1	1	1	MCM4
Q9UBM1-3	Isoform 3 of Phosphatidylethanolamine N-methyltransferase [OS=Homo sapiens]	9	1	1	1	PEMT
O00291	Huntingtin-interacting protein 1 [OS=Homo sapiens]	2	1	1	1	HIP1
Q9H0D6-1	5'-3' exoribonuclease 2 [OS=Homo sapiens]	2	1	1	1	XRN2
Q86VF7-1	Nebulin-related-anchoring protein [OS=Homo sapiens]	1	1	1	1	NRAP
Q15773	Myeloid leukemia factor 2 [OS=Homo sapiens]	6	1	1	1	MLF2
Q86SQ6-1	Isoform 1 of Adhesion G protein-coupled receptor A1 [OS=Homo sapiens]	2	1	1	1	ADGRA1
Q8WWZ8-1	Oncoprotein-induced transcript 3 protein [OS=Homo sapiens]	4	1	1	1	OIT3
Q96C01	Protein FAM136A [OS=Homo sapiens]	17	1	1	1	FAM136A
Q2TAY7	WD40 repeat-containing protein SMU1 [OS=Homo sapiens]	4	1	1	1	SMU1
Q5W111	SPRY domain-containing protein 7 [OS=Homo sapiens]	12	1	1	1	SPRYD7
Q14157-1	Isoform 2 of Ubiquitin-associated protein 2-like [OS=Homo sapiens]	2	1	1	1	UBAP2L
Q86WD7	Serpin A9 [OS=Homo sapiens]	6	1	1	1	SERPINA9
Q8NDZ2-1	SUMO-interacting motif-containing protein 1 [OS=Homo sapiens]	2	1	1	1	SIMC1
Q8WUX2	Glutathione-specific gamma-glutamylcyclotransferase 2 [OS=Homo sapiens]	10	1	1	1	CHAC2
Q8TB61	Adenosine 3'-phospho 5'-phosphosulfate transporter 1 [OS=Homo sapiens]	6	1	1	1	SLC35B2
O60869-1	Endothelial differentiation-related factor 1 [OS=Homo sapiens]	10	1	1	1	EDF1; LOC101354658
Q9P225	Dynein heavy chain 2, axonemal [OS=Homo sapiens]	0	1	1	1	DNAH2
P56645	Period circadian protein homolog 3 [OS=Homo sapiens]	1	1	1	1	PER3
Q5S007	Leucine-rich repeat serine/threonine-protein kinase 2 [OS=Homo sapiens]	1	1	1	1	LRRK2
Q6YHU6	Thyroid adenoma-associated protein [OS=Homo sapiens]	1	1	1	1	THADA
Q9BWQ8	protein lifeguard 2 [OS=Homo sapiens]	6	1	1	1	FAIM2
Q2LD37-1	Uncharacterized protein KIAA1109 [OS=Homo sapiens]	0	1	1	1	BLTP1
Q8TE57-1	A disintegrin and metalloproteinase with thrombospondin motifs 16 [OS=Homo sapiens]	2	1	1	1	ADAMTS16
P53041	Serine/threonine-protein phosphatase 5 [OS=Homo sapiens]	4	1	1	1	PPP5C
Q569K4-5	Isoform 5 of Zinc finger protein 385B [OS=Homo sapiens]	5	1	1	1	ZNF385B
Q96SB8	structural maintenance of chromosomes protein 6 [OS=Homo sapiens]	1	1	1	1	SMC6
Q0D2I5	Intermediate filament family orphan 1 [OS=Homo sapiens]	4	1	1	1	IFFO1
Q86YF9	Zinc finger protein DZIP1 [OS=Homo sapiens]	3	1	1	1	DZIP1
P09525	annexin A4 [OS=Homo sapiens]	5	1	1	1	ANXA4
Q6DKI1	60S ribosomal protein L7-like 1 [OS=Homo sapiens]	7	1	1	1
P55196-1	Isoform 2 of Afadin [OS=Homo sapiens]	1	1	1	1	AFDN
Q96PN6-1	Adenylate cyclase type 10 [OS=Homo sapiens]	1	1	1	1	ADCY10; HEL-S-7a
Q6NT55	Cytochrome P450 4F22 [OS=Homo sapiens]	4	1	1	1	CYP4F22
Q14527	Helicase-like transcription factor [OS=Homo sapiens]	2	1	1	1	HLTF
P07355	Annexin A2 [OS=Homo sapiens]	4	1	1	1	ANXA2
P48163	NADP-dependent malic enzyme [OS=Homo sapiens]	3	1	1	1	ME1
P02656	Apolipoprotein C-III [OS=Homo sapiens]	16	1	1	1	APOC3
Q9Y6D5	Brefeldin A-inhibited guanine nucleotide-exchange protein 2 [OS=Homo sapiens]	1	1	1	1	ARFGEF2
Q9Y493	Zonadhesin [OS=Homo sapiens]	1	1	1	1
Q8TF01	Arginine/serine-rich protein PNISR [OS=Homo sapiens]	2	1	1	1	PNISR
O15020	Spectrin beta chain, non-erythrocytic 2 [OS=Homo sapiens]	1	1	1	1	SPTBN2
P62318	small nuclear ribonucleoprotein sm d3 [OS=Homo sapiens]	8	1	1	1	SNRPD3
A0PJX2	TLD domain-containing protein 2 [OS=Homo sapiens]	11	1	1	1	TLDC2
Q9UBZ9	DNA repair protein REV1 [OS=Homo sapiens]	2	1	1	1	REV1
O75223-1	gamma-glutamylcyclotransferase [OS=Homo sapiens]	10	1	1	1	C7orf24; GGCT
Q96QE3-1	ATPase family AAA domain-containing protein 5 [OS=Homo sapiens]	1	1	1	1	ATAD5
Q6PIF6-1	Unconventional myosin-VIIb [OS=Homo sapiens]	1	1	1	1	MYO7B
P04275	Von Willebrand factor [OS=Homo sapiens]	1	1	1	1	VWF
Q9UBT6	DNA polymerase kappa [OS=Homo sapiens]	2	1	1	1	POLK
Q6UWY0	Arylsulfatase K [OS=Homo sapiens]	4	1	1	1	ARSK
Q16827-1	Receptor-type tyrosine-protein phosphatase O [OS=Homo sapiens]	2	1	1	1	PTPRO
P20042	Eukaryotic translation initiation factor 2 subunit 2 [OS=Homo sapiens]	6	1	1	1	EIF2S2
Q5VZM2	Ras-related GTP-binding protein B [OS=Homo sapiens]	6	1	1	1	RRAGB
Q13765-1	Nascent polypeptide-associated complex subunit alpha [OS=Homo sapiens]	7	1	1	1	LOC101093299; LOC101346403; LOC101873377; LOC102827981; LOC103076604; LOC103209325; LOC103656377; LOC111140919; LOC112922369; LOC113921489; Naca; NACA; NACA2
Q12840	Kinesin heavy chain isoform 5A [OS=Homo sapiens]	1	1	1	1	KIF5A
P22059	Oxysterol-binding protein 1 [OS=Homo sapiens]	2	1	1	1	OSBP
Q96JM7-2	Isoform 2 of Lethal(3)malignant brain tumor-like protein 3 [OS=Homo sapiens]	3	1	1	1	L3MBTL3
Q9HDC5	junctophilin-1 [OS=Homo sapiens]	3	1	1	1	JPH1
Q9UPX6	UPF0258 protein KIAA1024 [OS=Homo sapiens]	3	1	1	1	MINAR1
Q9H2A9	Carbohydrate sulfotransferase 8 [OS=Homo sapiens]	3	1	1	1	CHST8
P61962	DDB1- and CUL4-associated factor 7 [OS=Homo sapiens]	7	1	1	1	DCAF7
P23759-1	Isoform 1 of Paired box protein Pax-7 [OS=Homo sapiens]	4	1	1	1	PAX7
Q9ULC5-1	Long-chain-fatty-acid--CoA ligase 5 [OS=Homo sapiens]	3	1	1	1	ACSL5
Q96T51	RUN and FYVE domain-containing protein 1 [OS=Homo sapiens]	4	1	2	1	RUFY1
Q14674-1	Separin [OS=Homo sapiens]	1	1	1	1	ESPL1
O76075	DNA fragmentation factor subunit beta [OS=Homo sapiens]	6	1	1	1	DFFB
Q9UBD9-1	Cardiotrophin-like cytokine factor 1 [OS=Homo sapiens]	7	1	1	1	CLCF1
Q9ULI2-1	Beta-citrylglutamate synthase B [OS=Homo sapiens]	5	1	1	1	RIMKLB
Q9Y2Q0	Phospholipid-transporting ATPase IA [OS=Homo sapiens]	2	1	1	1	ATP8A1
Q6P1J6-1	Phospholipase B1, membrane-associated [OS=Homo sapiens]	1	1	1	1	PLB1
Q9C098	Serine/threonine-protein kinase DCLK3 [OS=Homo sapiens]	2	1	1	1	DCLK3
Q9NYL2	mitogen-activated protein kinase kinase kinase 20 [OS=Homo sapiens]	2	1	1	1	MAP3K20
P78549	Endonuclease III-like protein 1 [OS=Homo sapiens]	7	1	1	1	NTHL1
Q8TF17	SH3 domain and tetratricopeptide repeat-containing protein 2 [OS=Homo sapiens]	1	1	1	1	SH3TC2
Q6ZSI9	Calpain-12 [OS=Homo sapiens]	3	1	1	1	CAPN12
Q99460	26S proteasome non-ATPase regulatory subunit 1 [OS=Homo sapiens]	3	1	1	1	PSMD1
Q9H115	Beta-soluble NSF attachment protein [OS=Homo sapiens]	6	1	1	1	NAPB
Q96AG4	Leucine-rich repeat-containing protein 59 [OS=Homo sapiens]	3	1	1	1	LRRC59
A1Z1Q3	O-acetyl-ADP-ribose deacetylase MACROD2 [OS=Homo sapiens]	5	1	1	1
Q6KF10	Growth/differentiation factor 6 [OS=Homo sapiens]	4	1	1	1	GDF6
Q5TEA6-1	Protein sel-1 homolog 2 [OS=Homo sapiens]	3	1	1	1	SEL1L2
O75874	Isocitrate dehydrogenase [NADP] cytoplasmic [OS=Homo sapiens]	3	1	1	1	IDH1
O15164	Transcription intermediary factor 1-alpha [OS=Homo sapiens]	3	1	1	1	TRIM24
A4D1P6-1	WD repeat-containing protein 91 [OS=Homo sapiens]	3	1	1	1	WDR91
Q96CS2-1	HAUS augmin-like complex subunit 1 [OS=Homo sapiens]	8	1	1	1	HAUS1
Q9BVV6-1	protein TALPID3 [OS=Homo sapiens]	1	1	1	1	KIAA0586
Q8IZ40	REST corepressor 2 [OS=Homo sapiens]	3	1	1	1	RCOR2
Q02241-1	Kinesin-like protein KIF23 [OS=Homo sapiens]	2	1	1	1	KIF23
Q01968-1	Inositol polyphosphate 5-phosphatase OCRL-1 [OS=Homo sapiens]	2	1	2	1	OCRL
Q96BP2	Coiled-coil-helix-coiled-coil-helix domain-containing protein 1 [OS=Homo sapiens]	9	1	1	1	CHCHD1
Q9Y2H2-1	Phosphatidylinositide phosphatase SAC2 [OS=Homo sapiens]	2	1	1	1	INPP5F
Q9BQI6	SMC5-SMC6 complex localization factor protein 1 [OS=Homo sapiens]	1	1	1	1	SLF1
Q9H0W9	Ester hydrolase C11orf54 [OS=Homo sapiens]	8	1	1	1	C11orf54
P33763	Protein S100-A5 [OS=Homo sapiens]	20	1	1	1	S100A5
Q9HCD6-1	Protein TANC2 [OS=Homo sapiens]	1	1	1	1	TANC2
Q99470	Stromal cell-derived factor 2 [OS=Homo sapiens]	11	1	1	1	SDF2
Q96M20	cyclic nucleotide-binding domain-containing protein 2 [OS=Homo sapiens]	3	1	1	1	CNBD2
O75807	Protein phosphatase 1 regulatory subunit 15A [OS=Homo sapiens]	4	1	1	1	PPP1R15A
Q9UK85	dickkopf-like protein 1 [OS=Homo sapiens]	9	1	1	1	DKKL1
Q9NWQ4	G patch domain-containing protein 2-like [OS=Homo sapiens]	4	1	1	1	GPATCH2L
P23508-1	Colorectal mutant cancer protein [OS=Homo sapiens]	3	1	1	1	MCC
O43602	Neuronal migration protein doublecortin [OS=Homo sapiens]	6	1	1	1	DCX
P35568	Insulin receptor substrate 1 [OS=Homo sapiens]	1	1	1	1	IRS1
Q13214-1	Semaphorin-3B [OS=Homo sapiens]	3	1	1	1	SEMA3B
Q96KP1	exocyst complex component 2 [OS=Homo sapiens]	1	1	1	1	EXOC2
Q8WWK9-1	Cytoskeleton-associated protein 2 [OS=Homo sapiens]	2	1	1	1	CKAP2
P52739	Zinc finger protein 131 [OS=Homo sapiens]	4	1	1	1	ZNF131
Q9NYC9-1	Dynein heavy chain 9, axonemal [OS=Homo sapiens]	1	1	1	1	DNAH9
A6NMS7	Leucine-rich repeat-containing protein 37A [OS=Homo sapiens]	1	1	1	1	LRRC37A
Q9ULM3	YEATS domain-containing protein 2 [OS=Homo sapiens]	1	1	1	1	YEATS2
P02452	Collagen alpha-1(I) chain [OS=Homo sapiens]	2	1	1	1
Q9HBW1	Leucine-rich repeat-containing protein 4 [OS=Homo sapiens]	4	1	1	1	LRRC4
Q9UKN7	Unconventional myosin-XV [OS=Homo sapiens]	1	1	1	1	MYO15A
P23025	DNA repair protein complementing XP-A cells [OS=Homo sapiens]	6	1	1	1	XPA
O15294	UDP-N-acetylglucosamine--peptide N-acetylglucosaminyltransferase 110 kDa subunit [OS=Homo sapiens]	2	1	1	1	OGT
O43772	mitochondrial carnitine/acylcarnitine carrier protein [OS=Homo sapiens]	6	1	1	1	SLC25A20
Q02224	Centromere-associated protein E [OS=Homo sapiens]	1	1	1	1	CENPE
A6NDB9	Paralemmin-3 [OS=Homo sapiens]	3	1	1	1	PALM3
Q92620	Pre-mRNA-splicing factor ATP-dependent RNA helicase PRP16 [OS=Homo sapiens]	1	1	1	1	DHX38
Q15717	ELAV-like protein 1 [OS=Homo sapiens]	3	1	1	1	ELAVL1
Q9H8M9	protein eva-1 homolog A [OS=Homo sapiens]	16	1	1	1	EVA1A
Q9UBB9-1	Tuftelin-interacting protein 11 [OS=Homo sapiens]	2	1	1	1	TFIP11
Q14993	Collagen alpha-1(XIX) chain [OS=Homo sapiens]	2	1	1	1	COL19A1
P30484	HLA class I histocompatibility antigen, B-46 alpha chain [OS=Homo sapiens]	6	1	1	1	HLA-B
P19440-2	Isoform 2 of Glutathione hydrolase 1 proenzyme [OS=Homo sapiens]	6	1	1	1	GGT1
Q17RY0-1	Cytoplasmic polyadenylation element-binding protein 4 [OS=Homo sapiens]	2	1	1	1	C4H5orf47; CPEB4
Q99689	Fasciculation and elongation protein zeta-1 [OS=Homo sapiens]	3	1	1	1	FEZ1
Q99986	Serine/threonine-protein kinase VRK1 [OS=Homo sapiens]	4	1	1	1	VRK1
Q8NBJ5	Procollagen galactosyltransferase 1 [OS=Homo sapiens]	3	1	1	1	COLGALT1
Q07020	60S ribosomal protein L18 [OS=Homo sapiens]	6	1	1	1	RPL18
Q5JU00	T-complex-associated testis-expressed protein 1 [OS=Homo sapiens]	5	1	1	1	TCTE1
O00148	ATP-dependent RNA helicase DDX39A [OS=Homo sapiens]	2	1	1	1	DDX39A
Q86Y07	serine/threonine-protein kinase VRK2 [OS=Homo sapiens]	5	1	1	1	VRK2
Q9ULH4	Leucine-rich repeat and fibronectin type-III domain-containing protein 2 [OS=Homo sapiens]	3	1	1	1	LRFN2
Q8NDX6	Zinc finger protein 740 [OS=Homo sapiens]	11	1	1	1	ZNF740
P48775	tryptophan 2,3-dioxygenase [OS=Homo sapiens]	6	1	1	1	TDO2
Q9BRK4	Leucine zipper putative tumor suppressor 2 [OS=Homo sapiens]	3	1	1	1	LZTS2
O75396	Vesicle-trafficking protein SEC22b [OS=Homo sapiens]	5	1	1	1
Q7L4E1-1	Mitoguardin 2 [OS=Homo sapiens]	4	1	1	1	MIGA2
Q9NPH3	Interleukin-1 receptor accessory protein [OS=Homo sapiens]	3	1	1	1	IL1RAP
A6NCS6	Uncharacterized protein C2orf72 [OS=Homo sapiens]	7	1	1	1	C2orf72
P26718-1	NKG2-D type II integral membrane protein [OS=Homo sapiens]	5	1	1	1
P31939	bifunctional purine biosynthesis protein purH [OS=Homo sapiens]	4	1	1	1	ATIC
Q9P2M7-1	cingulin [OS=Homo sapiens]	1	1	1	1
Q9Y224	UPF0568 protein C14orf166 [OS=Homo sapiens]	4	1	1	1	RTRAF
Q9NVC6	mediator of RNA polymerase II transcription subunit 17 [OS=Homo sapiens]	3	1	1	1	MED17
Q9HD23	magnesium transporter MRS2 homolog, mitochondrial [OS=Homo sapiens]	5	1	1	1	MRS2
Q8WU66-1	Thrombospondin-type laminin G domain and EAR repeat-containing protein [OS=Homo sapiens]	3	1	1	1	TSPEAR
Q9H254	Spectrin beta chain, non-erythrocytic 4 [OS=Homo sapiens]	1	1	1	1	SPTBN4
Q96DZ1	Endoplasmic reticulum lectin 1 [OS=Homo sapiens]	4	1	1	1	ERLEC1
Q9C0G6-1	Dynein heavy chain 6, axonemal [OS=Homo sapiens]	0	1	1	1	DNAH6
Q6UXN7	TOMM20-like protein 1 [OS=Homo sapiens]	11	1	1	1	TOMM20L
Q5VST9	Obscurin [OS=Homo sapiens]	0	1	1	1	OBSCN
P42766	60S ribosomal protein L35 [OS=Homo sapiens]	8	1	1	1	RPL35
O95602	DNA-directed RNA polymerase I subunit RPA1 [OS=Homo sapiens]	1	1	1	1	POLR1A
P49454	Centromere protein F [OS=Homo sapiens]	1	1	1	1
Q92851-1	caspase-10 [OS=Homo sapiens]	3	1	1	1	CASP10
O15438-1	Canalicular multispecific organic anion transporter 2 [OS=Homo sapiens]	1	1	1	1	ABCC3
Q6P3R8	serine/threonine-protein kinase Nek5 [OS=Homo sapiens]	3	1	1	1	NEK5
Q6B0I6	Lysine-specific demethylase 4D [OS=Homo sapiens]	4	1	1	1	KDM4D
Q9BZ72	Membrane-associated phosphatidylinositol transfer protein 2 [OS=Homo sapiens]	1	1	1	1	PITPNM2
P02794	Ferritin heavy chain [OS=Homo sapiens]	9	1	1	1	FTH1
Q9Y5M8	signal recognition particle receptor subunit beta [OS=Homo sapiens]	7	1	1	1	SRPRB
Q6MZZ7-2	Isoform 2 of Calpain-13 [OS=Homo sapiens]	5	1	1	1	CAPN13
Q8IYW2	Cilia- and flagella-associated protein 46 [OS=Homo sapiens]	1	1	1	1	CFAP46
Q9UMX3	Bcl-2-related ovarian killer protein [OS=Homo sapiens]	9	1	1	1	BOK
P16066	Atrial natriuretic peptide receptor 1 [OS=Homo sapiens]	2	1	1	1	NPR1
Q8NEM0	Microcephalin [OS=Homo sapiens]	2	1	1	1
Q5TGY3	AT-hook DNA-binding motif-containing protein 1 [OS=Homo sapiens]	1	1	1	1	AHDC1
P62937	peptidyl-prolyl cis-trans isomerase A [OS=Homo sapiens]	5	1	1	1	PPIA
O43148-1	mRNA cap guanine-N7 methyltransferase [OS=Homo sapiens]	4	1	1	1	RNMT
Q2M1P5	Kinesin-like protein KIF7 [OS=Homo sapiens]	2	1	1	1	KIF7
Q5T447	E3 ubiquitin-protein ligase HECTD3 [OS=Homo sapiens]	3	1	1	1	HECTD3
Q12986	Transcriptional repressor NF-X1 [OS=Homo sapiens]	1	1	1	1	NFX1
Q8NDD1	Uncharacterized protein C1orf131 [OS=Homo sapiens]	7	1	1	1
Q8N7M2	Zinc finger protein 283 [OS=Homo sapiens]	2	1	1	1	ZNF283
Q9NRJ7	Protocadherin beta-16 [OS=Homo sapiens]	3	1	1	1
Q9UJU6-1	Drebrin-like protein [OS=Homo sapiens]	5	1	1	1	DBNL
P08559	Pyruvate dehydrogenase E1 component subunit alpha, somatic form, mitochondrial [OS=Homo sapiens]	2	1	1	1	PDHA1
O75947-1	ATP synthase subunit d, mitochondrial [OS=Homo sapiens]	6	1	1	1	ATP5PD
Q86XZ4	Spermatogenesis-associated serine-rich protein 2 [OS=Homo sapiens]	3	1	1	1	SPATS2
Q6ZWE6-1	Pleckstrin homology domain-containing family M member 3 [OS=Homo sapiens]	2	1	1	1	PLEKHM3
Q99578	GTP-binding protein Rit2 [OS=Homo sapiens]	8	1	1	1	RIT2
P16298	serine/threonine-protein phosphatase 2B catalytic subunit beta isoform [OS=Homo sapiens]	5	1	1	1	PPP3CB
Q92738-1	USP6 N-terminal-like protein [OS=Homo sapiens]	3	1	1	1	USP6NL
Q69YN4	protein virilizer homolog [OS=Homo sapiens]	1	1	1	1	VIRMA
Q86UQ4	ATP-binding cassette sub-family A member 13 [OS=Homo sapiens]	0	1	1	1	ABCA13
Q96MR9	Zinc finger protein 560 [OS=Homo sapiens]	2	1	1	1	ZNF560
Q13099-1	intraflagellar transport protein 88 homolog [OS=Homo sapiens]	2	1	1	1	IFT88
Q06416	Putative POU domain, class 5, transcription factor 1B [OS=Homo sapiens]	4	1	1	1	POU5F1B
O00151	PDZ and LIM domain protein 1 [OS=Homo sapiens]	3	1	1	1	PDLIM1
Q8N9B5-1	Junction-mediating and -regulatory protein [OS=Homo sapiens]	2	1	1	1	JMY
Q5JQC9-1	A-kinase anchor protein 4 [OS=Homo sapiens]	2	1	1	1	AKAP4
Q9BZD3	Putative GRINL1B complex locus protein 2 [OS=Homo sapiens]	5	1	1	1
Q5TAX3	Terminal uridylyltransferase 4 [OS=Homo sapiens]	1	1	1	1	TUT4
Q9Y6S9-1	ribosomal protein S6 kinase-like 1 [OS=Homo sapiens]	4	1	1	1	RPS6KL1
O60229-1	kalirin [OS=Homo sapiens]	1	1	1	1
Q9BX84	Transient receptor potential cation channel subfamily M member 6 [OS=Homo sapiens]	1	1	1	1	TRPM6
Q9Y4B5	Microtubule cross-linking factor 1 [OS=Homo sapiens]	1	1	1	1	MTCL1
P01033	Metalloproteinase inhibitor 1 [OS=Homo sapiens]	10	1	1	1	TIMP1
Q9BX63	Fanconi anemia group J protein [OS=Homo sapiens]	1	1	1	1
P08684	Cytochrome P450 3A4 [OS=Homo sapiens]	4	1	1	1	CYP3A4
P12524	Protein L-Myc [OS=Homo sapiens]	8	1	1	1	MYCL
Q9UI08	Ena/VASP-like protein [OS=Homo sapiens]	5	1	1	1	EVL
Q9Y4G8	rap guanine nucleotide exchange factor 2 [OS=Homo sapiens]	1	1	1	1	RAPGEF2
Q12857	Nuclear factor 1 A-type [OS=Homo sapiens]	3	1	1	1	NFIA
Q6P158-1	putative ATP-dependent RNA helicase DHX57 [OS=Homo sapiens]	2	1	1	1	DHX57
Q9C037-1	E3 ubiquitin-protein ligase TRIM4 [OS=Homo sapiens]	2	1	1	1	TRIM4
Q9Y237-2	Isoform 2 of Peptidyl-prolyl cis-trans isomerase NIMA-interacting 4 [OS=Homo sapiens]	11	1	1	1	PIN4
Q16363	Laminin subunit alpha-4 [OS=Homo sapiens]	1	1	1	1	LAMA4
Q5W0V3	Protein FAM160B1 [OS=Homo sapiens]	4	1	1	1	FHIP2A
Q96T60	Bifunctional polynucleotide phosphatase/kinase [OS=Homo sapiens]	2	1	1	1	PNKP
O00624	Sodium-dependent phosphate transport protein 3 [OS=Homo sapiens]	5	1	1	1	SLC17A2
Q8NDM7	cilia- and flagella-associated protein 43 [OS=Homo sapiens]	1	1	1	1	CFAP43
Q16629	serine/arginine-rich splicing factor 7 [OS=Homo sapiens]	5	1	1	1	SRSF7
Q6ISB3	grainyhead-like protein 2 homolog [OS=Homo sapiens]	4	1	1	1	GRHL2
Q6ZR08-1	Dynein heavy chain 12, axonemal [OS=Homo sapiens]	1	1	1	1	DNAH12
Q9H2E6	Semaphorin-6A [OS=Homo sapiens]	2	1	1	1
Q96F44-1	E3 ubiquitin-protein ligase TRIM11 [OS=Homo sapiens]	5	1	1	1	TRIM11
P52294	Importin subunit alpha-5 [OS=Homo sapiens]	4	1	1	1	KPNA1
Q9UHY1	Nuclear receptor-binding protein [OS=Homo sapiens]	4	1	1	1	NRBP1
P42679-1	Megakaryocyte-associated tyrosine-protein kinase [OS=Homo sapiens]	4	1	1	1	MATK
Q12789-2	General transcription factor 3C polypeptide 1 [OS=Homo sapiens]	1	1	1	1	GTF3C1
P62750	60S ribosomal protein L23a [OS=Homo sapiens]	7	1	1	1	RPL23A
P10619	lysosomal protective protein [OS=Homo sapiens]	5	1	1	1	CTSA
Q9ULT8	E3 ubiquitin-protein ligase hectd1 [OS=Homo sapiens]	1	1	1	1
Q15428	splicing factor 3a subunit 2 [OS=Homo sapiens]	3	1	1	1	SF3A2
Q6ZRK6-1	Coiled-coil domain-containing protein 73 [OS=Homo sapiens]	2	1	1	1	CCDC73
Q96JB2-1	Conserved oligomeric Golgi complex subunit 3 [OS=Homo sapiens]	3	1	1	1	COG3
Q86SX6	Glutaredoxin-related protein 5, mitochondrial [OS=Homo sapiens]	11	1	1	1	GLRX5
Q9NPI1-1	Bromodomain-containing protein 7 [OS=Homo sapiens]	3	1	1	1	BRD7
Q6VN20	Ran-binding protein 10 [OS=Homo sapiens]	3	1	1	1	RANBP10
Q5SVZ6	Zinc finger MYM-type protein 1 [OS=Homo sapiens]	2	1	1	1	ZMYM1
Q7Z442	Polycystic kidney disease protein 1-like 2 [OS=Homo sapiens]	1	1	1	1
P13073	Cytochrome c oxidase subunit 4 isoform 1, mitochondrial [OS=Homo sapiens]	7	1	1	1	COX4I1
Q8N431-1	ras-GEF domain-containing family member 1C [OS=Homo sapiens]	3	1	1	1	RASGEF1C
O14756	17-beta-hydroxysteroid dehydrogenase type 6 [OS=Homo sapiens]	7	1	1	1	HSD17B6
Q6ZNE9-2	RUN and FYVE domain-containing protein 4 [OS=Homo sapiens]	3	1	1	1	RUFY4
Q9ULX5	RING finger protein 112 [OS=Homo sapiens]	3	1	1	1	RNF112
Q9UBV2-2	Isoform 2 of Protein sel-1 homolog 1 [OS=Homo sapiens]	8	1	1	1	SEL1L
Q96HN2	Adenosylhomocysteinase 3 [OS=Homo sapiens]	3	1	1	1	AHCYL2
Q9UQP3	tenascin-N [OS=Homo sapiens]	1	1	1	1	TNN
Q8N465	D-2-hydroxyglutarate dehydrogenase, mitochondrial [OS=Homo sapiens]	5	1	1	1	D2HGDH
Q16222-1	UDP-N-acetylhexosamine pyrophosphorylase [OS=Homo sapiens]	4	1	1	1	UAP1
Q9H2A2-1	aldehyde dehydrogenase family 8 member A1 [OS=Homo sapiens]	4	1	1	1	ALDH8A1
O75071	EF-hand calcium-binding domain-containing protein 14 [OS=Homo sapiens]	3	1	1	1	EFCAB14
P83876	thioredoxin-like protein 4A [OS=Homo sapiens]	11	1	1	1	TXNL4A
Q9BUL8	programmed cell death protein 10 [OS=Homo sapiens]	5	1	1	1	PDCD10
Q96FW1-2	Isoform 2 of Ubiquitin thioesterase OTUB1 [OS=Homo sapiens]	7	1	1	1	OTUB1
Q9UKZ4	Teneurin-1 [OS=Homo sapiens]	1	1	1	1	TENM1
Q9Y3D9	28S ribosomal protein S23, mitochondrial [OS=Homo sapiens]	5	1	1	1	MRPS23
Q6JEL2	Kelch-like protein 10 [OS=Homo sapiens]	4	1	1	1	KLHL10
Q15643	Thyroid receptor-interacting protein 11 [OS=Homo sapiens]	1	1	1	1	TRIP11
A0PJY2-1	Fez family zinc finger protein 1 [OS=Homo sapiens]	2	1	1	1	FEZF1
Q4W5G0	Tigger transposable element-derived protein 2 [OS=Homo sapiens]	4	1	1	1	TIGD2
P13804-1	Electron transfer flavoprotein subunit alpha, mitochondrial [OS=Homo sapiens]	6	1	1	1	ETFA
Q92621	Nuclear pore complex protein Nup205 [OS=Homo sapiens]	0	1	1	1	NUP205
P55201	Peregrin [OS=Homo sapiens]	1	1	1	1	BRPF1
O60496	Docking protein 2 [OS=Homo sapiens]	3	1	1	1	DOK2
P19838	Nuclear factor NF-kappa-B p105 subunit [OS=Homo sapiens]	2	1	1	1	NFKB1
Q8TCS8	Polyribonucleotide nucleotidyltransferase 1, mitochondrial [OS=Homo sapiens]	2	1	1	1	PNPT1
P78324	tyrosine-protein phosphatase non-receptor type substrate 1 [OS=Homo sapiens]	4	1	1	1	SIRPA
Q01650	large neutral amino acids transporter small subunit 1 [OS=Homo sapiens]	3	1	1	1	SLC7A5
C9JQI7	Transmembrane protein 232 [OS=Homo sapiens]	3	1	1	1	TMEM232
P07332-1	Tyrosine-protein kinase Fes/Fps [OS=Homo sapiens]	2	1	1	1	FES
O60315-1	zinc finger E-box-binding homeobox 2 [OS=Homo sapiens]	2	1	1	1	ZEB2
Q7LBE3	Solute carrier family 26 member 9 [OS=Homo sapiens]	3	1	1	1	SLC26A9
A2RUC4	tRNA wybutosine-synthesizing protein 5 [OS=Homo sapiens]	5	1	1	1	TYW5
Q9C0D2	centrosomal protein of 295 kDa [OS=Homo sapiens]	1	1	1	1	CEP295
P08123	Collagen alpha-2(I) chain [OS=Homo sapiens]	2	1	1	1	COL1A2
Q9HCM9	E3 ubiquitin-protein ligase TRIM39 [OS=Homo sapiens]	2	1	1	1	TRIM39
P46199	Translation initiation factor IF-2, mitochondrial [OS=Homo sapiens]	4	1	1	1	MTIF2
Q86UY6-4	Isoform 3 of N-alpha-acetyltransferase 40 [OS=Homo sapiens]	8	1	1	1	NAA40
Q86YP4	Transcriptional repressor p66-alpha [OS=Homo sapiens]	3	1	1	1	GATAD2A
O00180	potassium channel subfamily K member 1 [OS=Homo sapiens]	7	1	1	1	KCNK1
O60269	G protein-regulated inducer of neurite outgrowth 2 [OS=Homo sapiens]	5	1	1	1	GPRIN2
P27695	DNA-(apurinic or apyrimidinic site) lyase [OS=Homo sapiens]	5	1	1	1	APEX1
Q9UBX1	Cathepsin F [OS=Homo sapiens]	4	1	1	1	CTSF
Q9P291	Armadillo repeat-containing X-linked protein 1 [OS=Homo sapiens]	4	1	1	1	ARMCX1
Q8NI77	Kinesin-like protein KIF18A [OS=Homo sapiens]	2	1	1	1	KIF18A
Q9NW13-1	RNA-binding protein 28 [OS=Homo sapiens]	2	1	1	1	RBM28
P78367	Homeobox protein Nkx-3.2 [OS=Homo sapiens]	5	1	1	1	NKX3-2
Q96DY7	mdm2-binding protein [OS=Homo sapiens]	2	1	1	1	MTBP
Q8NHV1	GTPase IMAP family member 7 [OS=Homo sapiens]	7	1	1	1	GIMAP7
Q9C0D7	Probable ribonuclease ZC3H12C [OS=Homo sapiens]	3	1	1	1	ZC3H12C
Q9NVE4	Coiled-coil domain-containing protein 87 [OS=Homo sapiens]	1	1	1	1	CCDC87
Q86XR7-2	Isoform 2 of TIR domain-containing adapter molecule 2 [OS=Homo sapiens]	6	1	1	1	TICAM2
Q8NEF3	Coiled-coil domain-containing protein 112 [OS=Homo sapiens]	4	1	1	1	CCDC112
Q16515	Acid-sensing ion channel 2 [OS=Homo sapiens]	5	1	1	1	ASIC2
Q9Y597	BTB/POZ domain-containing protein KCTD3 [OS=Homo sapiens]	1	1	1	1	KCTD3
Q5JVF3	PCI domain-containing protein 2 [OS=Homo sapiens]	4	1	1	1	PCID2
Q8WXK1	Ankyrin repeat and SOCS box protein 15 [OS=Homo sapiens]	4	1	1	1	ASB15
Q6P6C2-1	Isoform 1 of RNA demethylase ALKBH5 [OS=Homo sapiens]	6	1	1	1	ALKBH5
P05107	Integrin beta-2 [OS=Homo sapiens]	3	1	1	1	ITGB2
Q96LP6	Uncharacterized protein C12orf42 [OS=Homo sapiens]	5	1	1	1	C12orf42
O00750	Phosphatidylinositol 4-phosphate 3-kinase C2 domain-containing subunit beta [OS=Homo sapiens]	1	1	1	1	PIK3C2B
H3BV60	Transforming growth factor-beta receptor type 3-like protein [OS=Homo sapiens]	8	1	1	1	TGFBR3L
Q9H6U6-1	breast carcinoma-amplified sequence 3 [OS=Homo sapiens]	3	1	1	1	BCAS3
P57082	T-box transcription factor TBX4 [OS=Homo sapiens]	2	1	1	1	TBX4
Q13342	Nuclear body protein SP140 [OS=Homo sapiens]	2	1	1	1	SP140
Q02363	DNA-binding protein inhibitor ID-2 [OS=Homo sapiens]	17	1	1	1	ID2
Q5JUK2	Spermatogenesis- and oogenesis-specific basic helix-loop-helix-containing protein 1 [OS=Homo sapiens]	5	1	1	1	SOHLH1
P09758	Tumor-associated calcium signal transducer 2 [OS=Homo sapiens]	7	1	1	1	TACSTD2
Q8N1H7	Protein SIX6OS1 [OS=Homo sapiens]	3	1	1	1	SIX6OS1
O75689	Arf-GAP with dual PH domain-containing protein 1 [OS=Homo sapiens]	6	1	1	1	ADAP1
Q9NR50-3	Isoform 3 of Translation initiation factor eIF-2B subunit gamma [OS=Homo sapiens]	7	1	1	1	EIF2B3
Q9UHR4	Brain-specific angiogenesis inhibitor 1-associated protein 2-like protein 1 [OS=Homo sapiens]	2	1	1	1	BAIAP2L1
Q12968-2	Isoform 2 of Nuclear factor of activated T-cells, cytoplasmic 3 [OS=Homo sapiens]	1	1	1	1	NFATC3
Q96PQ1-1	Sialic acid-binding Ig-like lectin 12 [OS=Homo sapiens]	3	1	1	1	SIGLEC12
Q8N9V7	Testis- and ovary-specific PAZ domain-containing protein 1 [OS=Homo sapiens]	1	1	1	1	TOPAZ1
Q9UN86	Ras GTPase-activating protein-binding protein 2 [OS=Homo sapiens]	3	1	1	1	G3BP2
Q96KR7-1	Phosphatase and actin regulator 3 [OS=Homo sapiens]	4	1	1	1	PHACTR3
P11509	Cytochrome P450 2A6 [OS=Homo sapiens]	5	1	1	1
Q14643-1	Inositol 1,4,5-trisphosphate receptor type 1 [OS=Homo sapiens]	1	1	1	1	ITPR1
Q9Y248	Dna replication complex gins protein psf2 [OS=Homo sapiens]	9	1	1	1	GINS2
Q9BXR6	Complement factor H-related protein 5 [OS=Homo sapiens]	2	1	1	1	CFHR5
Q6ZU69	Protein FAM205A [OS=Homo sapiens]	1	1	1	1	SPATA31F1
Q6UW78	Ubiquinol-cytochrome-c reductase complex assembly factor 3 [OS=Homo sapiens]	16	1	1	1	UQCC3
Q9Y6X9-1	MORC family CW-type zinc finger protein 2 [OS=Homo sapiens]	2	1	1	1	MORC2
Q5SRE7-3	Isoform 3 of Phytanoyl-CoA dioxygenase domain-containing protein 1 [OS=Homo sapiens]	6	1	1	1	PHYHD1
P62258-1	14-3-3 protein epsilon [OS=Homo sapiens]	5	1	1	1	HEL2; LOC100753603; LOC101343175; LOC111151387; Ywhae; YWHAE
Q9H1N7-1	Adenosine 3'-phospho 5'-phosphosulfate transporter 2 [OS=Homo sapiens]	5	1	1	1	SLC35B3
Q9NUZ1-4	Isoform 4 of Acyl-coenzyme A oxidase-like protein [OS=Homo sapiens]	3	1	1	1	ACOXL
Q5TC84	Opioid growth factor receptor-like protein 1 [OS=Homo sapiens]	4	1	1	1	OGFRL1
Q86TC9-1	Myopalladin [OS=Homo sapiens]	1	1	1	1	MYPN
Q8TD57	Dynein heavy chain 3, axonemal [OS=Homo sapiens]	0	1	1	1	DNAH3
Q16836-1	Hydroxyacyl-coenzyme A dehydrogenase, mitochondrial [OS=Homo sapiens]	3	1	1	1	HADH
O00193	Small acidic protein [OS=Homo sapiens]	13	1	1	1	SMAP
Q96G28	cilia- and flagella-associated protein 36 [OS=Homo sapiens]	5	1	1	1	CFAP36
Q0ZGT2	Nexilin [OS=Homo sapiens]	2	1	1	1	NEXN
Q9UGT4	Sushi domain-containing protein 2 [OS=Homo sapiens]	2	1	1	1	SUSD2
P55854	Small ubiquitin-related modifier 3 [OS=Homo sapiens]	20	1	1	1	SUMO3
P62714	serine/threonine-protein phosphatase 2A catalytic subunit beta isoform [OS=Homo sapiens]	3	1	1	1	PPP2CB
Q96C19	EF-hand domain-containing protein D2 [OS=Homo sapiens]	5	1	1	1	EFHD2
P05165-1	Propionyl-CoA carboxylase alpha chain, mitochondrial [OS=Homo sapiens]	3	1	1	1	PCCA
P42566-1	epidermal growth factor receptor substrate 15 [OS=Homo sapiens]	2	1	1	1	EPS15
Q9Y4E6-1	WD repeat-containing protein 7 [OS=Homo sapiens]	1	1	1	1	WDR7
Q99650-1	Oncostatin-M-specific receptor subunit beta [OS=Homo sapiens]	2	1	1	1	OSMR
Q8WYP3	Ras and Rab interactor 2 [OS=Homo sapiens]	2	1	1	1	RIN2
Q8N4B5	Proline-rich protein 18 [OS=Homo sapiens]	6	1	1	1	PRR18
P29323	Ephrin type-B receptor 2 [OS=Homo sapiens]	2	1	1	1	EPHB2
Q9Y6Z5-1	Putative uncharacterized protein AFDN-AS1 [OS=Homo sapiens]	9	1	1	1	AFDN-DT
Q9NS91	E3 ubiquitin-protein ligase RAD18 [OS=Homo sapiens]	4	1	1	1	RAD18
Q9NTJ3-1	Structural maintenance of chromosomes protein 4 [OS=Homo sapiens]	1	1	1	1	SMC4
Q86XI8	Uncharacterized protein ZSWIM9 [OS=Homo sapiens]	4	1	1	1	ZSWIM9
P11182	Lipoamide acyltransferase component of branched-chain alpha-keto acid dehydrogenase complex, mitochondrial [OS=Homo sapiens]	2	1	1	1	DBT
Q99456	Keratin, type I cytoskeletal 12 [OS=Homo sapiens]	4	1	1	1	KRT12
P05060	Secretogranin-1 [OS=Homo sapiens]	3	1	1	1	CHGB
P52737	Zinc finger protein 136 [OS=Homo sapiens]	4	1	1	1	ZNF136
Q13563	polycystin-2 [OS=Homo sapiens]	2	1	1	1	PKD2
Q9UDY6	Tripartite motif-containing protein 10 [OS=Homo sapiens]	4	1	1	1	TRIM10
P10620	Microsomal glutathione S-transferase 1 [OS=Homo sapiens]	14	1	1	1	MGST1
Q9UMF0	intercellular adhesion molecule 5 [OS=Homo sapiens]	2	1	1	1	ICAM5
Q5GAN3	Probable inactive ribonuclease-like protein 13 [OS=Homo sapiens]	13	1	1	1	RNASE13
Q92522	Histone H1x [OS=Homo sapiens]	5	1	1	1	H1-10
B1AJZ9	Forkhead-associated domain-containing protein 1 [OS=Homo sapiens]	1	1	1	1	FHAD1
P09884	DNA polymerase alpha catalytic subunit [OS=Homo sapiens]	1	1	1	1	POLA1
O00755	Protein Wnt-7a [OS=Homo sapiens]	3	1	1	1	WNT7A
Q9C0E4-1	Glutamate receptor-interacting protein 2 [OS=Homo sapiens]	2	1	1	1
O00321	ETS translocation variant 2 [OS=Homo sapiens]	7	1	1	1	ETV2
Q96BS2-1	calcineurin B homologous protein 3 [OS=Homo sapiens]	8	1	1	1	TESC
Q8N3G9	Transmembrane protein 130 [OS=Homo sapiens]	5	1	1	1	TMEM130
Q9H0H3	Kelch-like protein 25 [OS=Homo sapiens]	4	1	1	1	KLHL25
P13611	Versican core protein [OS=Homo sapiens]	1	1	1	1	VCAN
Q9H7Z7	Prostaglandin E synthase 2 [OS=Homo sapiens]	3	1	1	1	PTGES2
Q5T9A4	ATPase family AAA domain-containing protein 3B [OS=Homo sapiens]	2	1	1	1	ATAD3B
O43670-1	BUB3-interacting and GLEBS motif-containing protein ZNF207 [OS=Homo sapiens]	3	1	1	1	LOC111151255; Znf207; ZNF207
Q9H6R4-1	Nucleolar protein 6 [OS=Homo sapiens]	1	1	1	1	NOL6
Q9NR31	GTP-binding protein SAR1a [OS=Homo sapiens]	6	1	1	1	SAR1A
Q8WXF0	Serine/arginine-rich splicing factor 12 [OS=Homo sapiens]	4	1	1	1	SRSF12
Q03001-7	dystonin [OS=Homo sapiens]	0	1	1	1	DST
P07199	Major centromere autoantigen B [OS=Homo sapiens]	2	1	1	1	CENPB
P05387	60S acidic ribosomal protein P2 [OS=Homo sapiens]	10	1	1	1	RPLP2
Q8N884	cyclic GMP-AMP synthase [OS=Homo sapiens]	2	1	1	1	CGAS
Q8WWU5-6	Isoform 6 of T-complex protein 11 homolog [OS=Homo sapiens]	3	1	1	1	TCP11
P07686	Beta-hexosaminidase subunit beta [OS=Homo sapiens]	2	1	1	1	HEXB
P15144	aminopeptidase N [OS=Homo sapiens]	1	1	1	1	ANPEP
Q02543	60S ribosomal protein L18a [OS=Homo sapiens]	5	1	1	1	RPL18A
O15372	Eukaryotic translation initiation factor 3 subunit H [OS=Homo sapiens]	3	1	1	1	EIF3H
Q9H0H5	Rac GTPase-activating protein 1 [OS=Homo sapiens]	3	1	1	1	RACGAP1
P17676	CCAAT/enhancer-binding protein beta [OS=Homo sapiens]	3	1	1	1	CEBPB
Q9NSE4	Isoleucine--tRNA ligase, mitochondrial [OS=Homo sapiens]	1	1	1	1	IARS2
P62491-1	Ras-related protein Rab-11A [OS=Homo sapiens]	5	1	1	1	LOC101342403; LOC101615114; LOC111159970; Rab11a; RAB11A
Q8N6M5	Probable allantoicase [OS=Homo sapiens]	3	1	1	1
Q9Y5X1	Sorting nexin-9 [OS=Homo sapiens]	2	1	1	1	SNX9
P46013	Proliferation marker protein Ki-67 [OS=Homo sapiens]	1	1	1	1	MKI67
Q9UNF0	Protein kinase C and casein kinase substrate in neurons protein 2 [OS=Homo sapiens]	2	1	1	1	PACSIN2
Q9UKJ3-1	G patch domain-containing protein 8 [OS=Homo sapiens]	1	1	1	1	GPATCH8
Q9UMS4	Pre-mRNA-processing factor 19 [OS=Homo sapiens]	2	1	1	1	PRPF19
P04040	catalase [OS=Homo sapiens]	3	1	1	1	CAT
Q68D86	Coiled-coil domain-containing protein 102B [OS=Homo sapiens]	2	1	1	1	CCDC102B
Q08752	peptidyl-prolyl cis-trans isomerase D [OS=Homo sapiens]	3	1	1	1	PPID
Q09028	Histone-binding protein RBBP4 [OS=Homo sapiens]	3	1	1	1	RBBP4
Q14807	Kinesin-like protein KIF22 [OS=Homo sapiens]	2	1	1	1	KIF22
Q96T17-1	MAP7 domain-containing protein 2 [OS=Homo sapiens]	1	1	1	1	MAP7D2
P18077	60S ribosomal protein L35a [OS=Homo sapiens]	11	1	1	1	RPL35A
Q14376	UDP-glucose 4-epimerase [OS=Homo sapiens]	3	1	1	1	GALE
Q8N684-1	Cleavage and polyadenylation specificity factor subunit 7 [OS=Homo sapiens]	2	1	1	1	CPSF7
Q13976	cGMP-dependent protein kinase 1 [OS=Homo sapiens]	1	1	1	1	PRKG1
A7MD48	Serine/arginine repetitive matrix protein 4 [OS=Homo sapiens]	2	1	1	1	SRRM4
Q15942	Zyxin [OS=Homo sapiens]	2	1	1	1	ZYX
P54709	sodium/potassium-transporting ATPase subunit beta-3 [OS=Homo sapiens]	4	1	1	1	ATP1B3
P11177	Pyruvate dehydrogenase E1 component subunit beta, mitochondrial [OS=Homo sapiens]	3	1	1	1	PDHB
P26447	Protein S100-A4 [OS=Homo sapiens]	9	1	1	1	S100A4
O96000	NADH dehydrogenase [ubiquinone] 1 beta subcomplex subunit 10 [OS=Homo sapiens]	6	1	1	1	NDUFB10
Q8TC56	Protein FAM71B [OS=Homo sapiens]	2	1	1	1	GARIN3
P53004	Biliverdin reductase A [OS=Homo sapiens]	3	1	1	1	BLVRA
Q9UGI8	Testin [OS=Homo sapiens]	2	1	1	1	TES
Q9NRC6	Spectrin beta chain, non-erythrocytic 5 [OS=Homo sapiens]	0	1	1	1	SPTBN5
Q9H3P7	Golgi resident protein GCP60 [OS=Homo sapiens]	3	1	1	1	ACBD3
Q9H3E2	Sorting nexin-25 [OS=Homo sapiens]	1	1	1	1	SNX25
Q9BPU6	Dihydropyrimidinase-related protein 5 [OS=Homo sapiens]	1	1	1	1	DPYSL5
A8MYZ6	Forkhead box protein O6 [OS=Homo sapiens]	2	1	1	1	FOXO6
P43246-1	DNA mismatch repair protein MSH2 [OS=Homo sapiens]	1	1	1	1	MSH2
P07858	Cathepsin B [OS=Homo sapiens]	3	1	1	1	CTSB
Q8N4P2	Tetratricopeptide repeat protein 30B [OS=Homo sapiens]	2	1	1	1	TTC30B
Q15058	Kinesin-like protein KIF14 [OS=Homo sapiens]	0	1	1	1	KIF14
P16615	Sarcoplasmic/endoplasmic reticulum calcium ATPase 2 [OS=Homo sapiens]	1	1	1	1	ATP2A2
P0DMM9	Sulfotransferase 1A3 [OS=Homo sapiens]	3	1	1	1	SULT1A3
Q8WXA9	Splicing regulatory glutamine/lysine-rich protein 1 [OS=Homo sapiens]	2	1	1	1	SREK1
Q9H089	Large subunit GTPase 1 homolog [OS=Homo sapiens]	2	1	1	1	LSG1
Q16630	Cleavage and polyadenylation specificity factor subunit 6 [OS=Homo sapiens]	3	1	1	1	CPSF6
Q8IWV2	Contactin-4 [OS=Homo sapiens]	1	1	1	1	CNTN4
O60841	Eukaryotic translation initiation factor 5B [OS=Homo sapiens]	1	1	1	1	EIF5B
Q9Y265	RuvB-like 1 [OS=Homo sapiens]	2	1	1	1	RUVBL1
Q9HB20	pleckstrin homology domain-containing family A member 3 [OS=Homo sapiens]	3	1	1	1	PLEKHA3
Q9NW38-1	E3 ubiquitin-protein ligase FANCL [OS=Homo sapiens]	2	1	1	1	FANCL
P08243-1	Asparagine synthetase [glutamine-hydrolyzing] [OS=Homo sapiens]	1	1	1	1	ASNS
Q14444-1	Caprin-1 [OS=Homo sapiens]	2	1	1	1	CAPRIN1
Q9NX63	MICOS complex subunit MIC19 [OS=Homo sapiens]	4	1	1	1	CHCHD3
O14776-1	Transcription elongation regulator 1 [OS=Homo sapiens]	1	1	1	1	TCERG1
Q9NYU1	UDP-glucose:glycoprotein glucosyltransferase 2 [OS=Homo sapiens]	1	1	1	1	UGGT2
P36542-1	ATP synthase subunit gamma, mitochondrial [OS=Homo sapiens]	4	1	1	1	ATP5F1C
Q86WZ0	HEAT repeat-containing protein 4 [OS=Homo sapiens]	1	1	1	1	HEATR4
P46783	40S ribosomal protein S10 [OS=Homo sapiens]	4	1	1	1	RPS10
Q6RW13-2	Isoform 2 of Type-1 angiotensin II receptor-associated protein [OS=Homo sapiens]	8	1	1	1	AGTRAP
P00846	ATP synthase subunit A [OS=Homo sapiens]	4	1	1	1	MT-ATP6
Q13415	Origin recognition complex subunit 1 [OS=Homo sapiens]	1	1	1	1	ORC1
Q63HK3	Zinc finger protein with KRAB and SCAN domains 2 [OS=Homo sapiens]	1	1	1	1	ZKSCAN2
Q99848	Probable rRNA-processing protein EBP2 [OS=Homo sapiens]	3	1	1	1	EBNA1BP2
Q8NCQ5-2	Isoform 2 of F-box only protein 15 [OS=Homo sapiens]	2	1	1	1	FBXO15
Q8IWJ2	GRIP and coiled-coil domain-containing protein 2 [OS=Homo sapiens]	0	1	1	1	GCC2
Q9ULG6	Cell cycle progression protein 1 [OS=Homo sapiens]	2	1	1	1	CCPG1
Q8N7J2-1	APC membrane recruitment protein 2 [OS=Homo sapiens]	2	1	1	1	AMER2
Q9NZR1	Tropomodulin-2 [OS=Homo sapiens]	2	1	1	1	TMOD2
O43252	bifunctional 3'-phosphoadenosine 5'-phosphosulfate synthase 1 [OS=Homo sapiens]	2	1	1	1	PAPSS1
P51648	Fatty aldehyde dehydrogenase [OS=Homo sapiens]	2	1	1	1	ALDH3A2
Q4LDG9-1	Dynein light chain 1, axonemal [OS=Homo sapiens]	5	1	1	1	DNAL1
P60891	ribose-phosphate pyrophosphokinase 1 [OS=Homo sapiens]	4	1	1	1	PRPS1
Q56NI9	N-acetyltransferase ESCO2 [OS=Homo sapiens]	2	1	1	1	ESCO2
Q15434	RNA-binding motif, single-stranded-interacting protein 2 [OS=Homo sapiens]	2	1	1	1	RBMS2
P42704	Leucine-rich PPR motif-containing protein, mitochondrial [OS=Homo sapiens]	1	1	1	1	LRPPRC
O60832-1	H/ACA ribonucleoprotein complex subunit 4 [OS=Homo sapiens]	2	1	1	1	DKC1
Q8WXG6-1	MAP kinase-activating death domain protein [OS=Homo sapiens]	1	1	1	1	MADD
P62917	60S ribosomal protein L8 [OS=Homo sapiens]	3	1	1	1	RPL8
O75937	DnaJ homolog subfamily C member 8 [OS=Homo sapiens]	3	1	1	1	DNAJC8
Q9NY59	Sphingomyelin phosphodiesterase 3 [OS=Homo sapiens]	2	1	1	1	SMPD3
O95297-1	Myelin protein zero-like protein 1 [OS=Homo sapiens]	6	1	1	1	MPZL1
P19387	DNA-directed RNA polymerase II subunit RPB3 [OS=Homo sapiens]	4	1	1	1	POLR2C
Q14BN4	Sarcolemmal membrane-associated protein [OS=Homo sapiens]	1	1	1	1	SLMAP
Q99523	Sortilin [OS=Homo sapiens]	2	1	1	1	SORT1
Q96BM9	ADP-ribosylation factor-like protein 8A [OS=Homo sapiens]	5	1	1	1	ARL8A
Q9NZM1-8	Isoform 8 of Myoferlin [OS=Homo sapiens]	2	1	1	1	MYOF
Q3MIT2	Putative tRNA pseudouridine synthase Pus10 [OS=Homo sapiens]	2	1	1	1	PUS10
Q9Y383	Putative RNA-binding protein Luc7-like 2 [OS=Homo sapiens]	2	1	1	1	LUC7L2
Q16637	Survival motor neuron protein [OS=Homo sapiens]	3	1	1	1	SMN1; SMN2
Q15424-1	Scaffold attachment factor B1 [OS=Homo sapiens]	1	1	1	1	SAFB
Q9UPQ0-1	LIM and calponin homology domains-containing protein 1 [OS=Homo sapiens]	1	1	1	1	LIMCH1
Q9NV06	DDB1- and CUL4-associated factor 13 [OS=Homo sapiens]	3	1	1	1	DCAF13
Q01449	Myosin regulatory light chain 2, atrial isoform [OS=Homo sapiens]	6	1	1	1	MYL7
Q9NS28	Regulator of G-protein signaling 18 [OS=Homo sapiens]	4	1	1	1	RGS18
Q15049	Membrane protein MLC1 [OS=Homo sapiens]	2	1	1	1	MLC1
P26583	High mobility group protein B2 [OS=Homo sapiens]	5	1	1	1	HMGB2
O15061-1	Synemin [OS=Homo sapiens]	1	1	1	1
Q12905	Interleukin enhancer-binding factor 2 [OS=Homo sapiens]	3	1	1	1	ILF2
Q7Z7A3	Cytoplasmic tRNA 2-thiolation protein 1 [OS=Homo sapiens]	2	1	1	1	CTU1
Q8WWQ0	PH-interacting protein [OS=Homo sapiens]	1	1	1	1	PHIP
Q9UNF1	Melanoma-associated antigen D2 [OS=Homo sapiens]	2	1	1	1	MAGED2
P30040-1	Endoplasmic reticulum resident protein 29 [OS=Homo sapiens]	5	1	1	1	ERP29; HEL-S-107
P61266-2	Isoform 2 of Syntaxin-1B [OS=Homo sapiens]	5	1	1	1	STX1B
P50748	Kinetochore-associated protein 1 [OS=Homo sapiens]	0	1	1	1	KNTC1
Q9UJP4-1	Kelch-like protein 21 [OS=Homo sapiens]	2	1	1	1	KLHL21
P20023-1	Complement receptor type 2 [OS=Homo sapiens]	1	1	1	1	CR2
Q93009	Ubiquitin carboxyl-terminal hydrolase 7 [OS=Homo sapiens]	1	1	1	1	USP7
P09661	U2 small nuclear ribonucleoprotein A' [OS=Homo sapiens]	4	1	1	1	SNRPA1
O15226	NF-kappa-B-repressing factor [OS=Homo sapiens]	1	1	1	1	NKRF
Q8IVS8	Glycerate kinase [OS=Homo sapiens]	2	1	1	1	GLYCTK
Q14241	Elongin-A [OS=Homo sapiens]	1	1	2	1	ELOA
Q8TDY3	actin-related protein T2 [OS=Homo sapiens]	3	1	1	1	ACTRT2
P22676	Calretinin [OS=Homo sapiens]	4	1	1	1	CALB2
Q86VP1	tax1-binding protein 1 [OS=Homo sapiens]	2	1	1	1	TAX1BP1
P17812	CTP synthase 1 [OS=Homo sapiens]	2	1	1	1	CTPS1
P07339	Cathepsin D [OS=Homo sapiens]	2	1	1	1	CTSD
Q9UMR2-1	ATP-dependent RNA helicase DDX19B [OS=Homo sapiens]	2	1	1	1	DDX19A; DDX19B
Q5VTL8	Pre-mRNA-splicing factor 38B [OS=Homo sapiens]	1	1	1	1	PRPF38B
Q9H7B2	Ribosome production factor 2 homolog [OS=Homo sapiens]	3	1	1	1	RPF2
P49591	Serine--tRNA ligase, cytoplasmic [OS=Homo sapiens]	2	1	1	1	SARS1
Q9BVP2	Guanine nucleotide-binding protein-like 3 [OS=Homo sapiens]	2	1	1	1	GNL3
Q13523	Serine/threonine-protein kinase PRP4 homolog [OS=Homo sapiens]	1	1	1	1	PRPF4B
Q9UK55	Protein Z-dependent protease inhibitor [OS=Homo sapiens]	2	1	1	1	SERPINA10
Q6ZRS2	Helicase SRCAP [OS=Homo sapiens]	0	1	1	1	SRCAP
P25311	Zinc-alpha-2-glycoprotein [OS=Homo sapiens]	3	1	1	1	AZGP1
O75964	ATP synthase subunit g, mitochondrial [OS=Homo sapiens]	11	1	1	1	ATP5MG
Q9NT68	Teneurin-2 [OS=Homo sapiens]	0	1	1	1	TENM2
B9A064-1	Immunoglobulin lambda-like polypeptide 5 [OS=Homo sapiens]	4	1	1	1	IGLL5
Q96DY2-1	IQ domain-containing protein D [OS=Homo sapiens]	2	1	1	1	IQCD
Q08945	FACT complex subunit SSRP1 [OS=Homo sapiens]	1	1	1	1	SSRP1
Q9NVP1	ATP-dependent RNA helicase DDX18 [OS=Homo sapiens]	2	1	1	1	DDX18
Q9Y2W7-1	Calsenilin [OS=Homo sapiens]	3	1	1	1	KCNIP3
Q13247	Serine/arginine-rich splicing factor 6 [OS=Homo sapiens]	2	1	1	1	SRSF6
P49411	elongation factor Tu, mitochondrial [OS=Homo sapiens]	2	1	1	1
Q6P1N0	Coiled-coil and C2 domain-containing protein 1A [OS=Homo sapiens]	1	1	1	1	CC2D1A
Q10471	Polypeptide N-acetylgalactosaminyltransferase 2 [OS=Homo sapiens]	2	1	1	1	GALNT2
Q6ZP65	BICD family-like cargo adapter 1 [OS=Homo sapiens]	1	1	1	1	BICDL1
Q6W2J9-1	BCL-6 corepressor [OS=Homo sapiens]	1	1	1	1	BCOR
O75445	usherin [OS=Homo sapiens]	0	1	1	1	USH2A
Q8IZ21-1	Phosphatase and actin regulator 4 [OS=Homo sapiens]	1	1	1	1	PHACTR4
Q6UWP7-2	Isoform 2 of Lysocardiolipin acyltransferase 1 [OS=Homo sapiens]	4	1	1	1	LCLAT1
Q9H237	Protein-serine O-palmitoleoyltransferase porcupine [OS=Homo sapiens]	2	1	1	1	PORCN
P26012	integrin beta-8 [OS=Homo sapiens]	1	1	1	1	ITGB8
Q9NS84	carbohydrate sulfotransferase 7 [OS=Homo sapiens]	3	1	1	1	CHST7
O43242	26S proteasome non-ATPase regulatory subunit 3 [OS=Homo sapiens]	2	1	1	1	PSMD3
O95497	Pantetheinase [OS=Homo sapiens]	1	1	1	1	VNN1
Q3MJ16-1	Cytosolic phospholipase A2 epsilon [OS=Homo sapiens]	1	1	1	1
O76041-2	Isoform 2 of Nebulette [OS=Homo sapiens]	3	1	1	1	NEBL
Q99590-1	protein SCAF11 [OS=Homo sapiens]	1	1	1	1	SCAF11
Q96MH7	Uncharacterized protein C5orf34 [OS=Homo sapiens]	1	1	1	1
Q68DU8	BTB/POZ domain-containing protein KCTD16 [OS=Homo sapiens]	3	1	1	1	KCTD16
P49588	Alanine--tRNA ligase, cytoplasmic [OS=Homo sapiens]	1	1	1	1	AARS1
Q9H2K8	Serine/threonine-protein kinase TAO3 [OS=Homo sapiens]	1	1	1	1	TAOK3
A6NDG6	glycerol-3-phosphate phosphatase [OS=Homo sapiens]	4	1	1	1	PGP
Q9P1Y6-1	PHD and RING finger domain-containing protein 1 [OS=Homo sapiens]	0	1	1	1	KIAA1542; PHRF1
Q8N4H5	mitochondrial import receptor subunit TOM5 homolog [OS=Homo sapiens]	14	1	1	1	TOMM5
Q0D2J5-1	Zinc finger protein 763 [OS=Homo sapiens]	3	1	1	1	ZNF763
Q9H583	HEAT repeat-containing protein 1 [OS=Homo sapiens]	0	1	1	1	HEATR1
P46063	ATP-dependent DNA helicase Q1 [OS=Homo sapiens]	1	1	1	1	RECQL
A0A0B4J1U7	immunoglobulin heavy variable 6-1 [OS=Homo sapiens]	6	1	1	1	IGHV6-1
Q9NWT6	Hypoxia-inducible factor 1-alpha inhibitor [OS=Homo sapiens]	5	1	1	1	HIF1AN
P62879	Guanine nucleotide-binding protein G(I)/G(S)/G(T) subunit beta-2 [OS=Homo sapiens]	4	1	1	1	GNB2
O15042	U2 snRNP-associated SURP motif-containing protein [OS=Homo sapiens]	1	1	1	1	U2SURP
Q9UBI6	guanine nucleotide-binding protein g(i)/g(s)/g(o) subunit gamma-12 [OS=Homo sapiens]	15	1	1	1	GNG12
Q96TA1	Niban-like protein 1 [OS=Homo sapiens]	1	1	1	1	NIBAN2
P23588	eukaryotic translation initiation factor 4B [OS=Homo sapiens]	1	1	1	1	EIF4B
P62899	60S ribosomal protein L31 [OS=Homo sapiens]	7	1	1	1	RPL31
Q9H6S0	Probable ATP-dependent RNA helicase YTHDC2 [OS=Homo sapiens]	1	1	1	1	YTHDC2
O60303	Protein KIAA0556 [OS=Homo sapiens]	1	1	1	1	KATNIP
P46939	Utrophin [OS=Homo sapiens]	0	1	1	1	UTRN
Q00532-2	Isoform 2 of Cyclin-dependent kinase-like 1 [OS=Homo sapiens]	1	1	1	1
Q9UPT6	C-Jun-amino-terminal kinase-interacting protein 3 [OS=Homo sapiens]	1	1	1	1	MAPK8IP3
Q96RU2-1	Ubiquitin carboxyl-terminal hydrolase 28 [OS=Homo sapiens]	1	1	1	1	USP28
P61160-1	Actin-related protein 2 [OS=Homo sapiens]	3	1	1	1	Actr2; ACTR2; LOC111147990
Q9NSD9	Phenylalanine--tRNA ligase beta subunit [OS=Homo sapiens]	2	1	1	1	FARSB
Q96S15-1	GATOR complex protein WDR24 [OS=Homo sapiens]	1	1	1	1	WDR24
Q6ZVZ8-1	Ankyrin repeat and SOCS box protein 18 [OS=Homo sapiens]	3	1	1	1	ASB18
P06454-1	Prothymosin alpha [OS=Homo sapiens]	12	1	1	1	LOC111527560; PTMA
Q96BD8	Spindle and kinetochore-associated protein 1 [OS=Homo sapiens]	2	1	1	1	SKA1
Q49A26-3	Isoform 3 of Putative oxidoreductase GLYR1 [OS=Homo sapiens]	2	1	1	1
O43633	charged multivesicular body protein 2a [OS=Homo sapiens]	4	1	1	1	CHMP2A
Q58F21	Bromodomain testis-specific protein [OS=Homo sapiens]	1	1	1	1	BRDT
Q5SRR4	Lymphocyte antigen 6 complex locus protein G5c [OS=Homo sapiens]	10	1	1	1	LY6G5C
O95672-1	Endothelin-converting enzyme-like 1 [OS=Homo sapiens]	1	1	1	1	ECEL1
Q05D60	Deuterosome assembly protein 1 [OS=Homo sapiens]	1	1	1	1	DEUP1
Q01082-1	Spectrin beta chain, non-erythrocytic 1 [OS=Homo sapiens]	0	1	1	1	SPTBN1
P18887	DNA repair protein XRCC1 [OS=Homo sapiens]	1	1	1	1
Q9Y2W3	Proton-associated sugar transporter A [OS=Homo sapiens]	2	1	1	1	SLC45A1
Q9H2D6	TRIO and F-actin-binding protein [OS=Homo sapiens]	0	1	1	1	TRIOBP
Q9NR30-1	Nucleolar RNA helicase 2 [OS=Homo sapiens]	2	1	1	1	DDX21
Q9NX46	Poly(ADP-ribose) glycohydrolase ARH3 [OS=Homo sapiens]	5	1	1	1	ADPRS
Q5HYK7	SH3 domain-containing protein 19 [OS=Homo sapiens]	1	1	1	1	SH3D19
Q8WVR3	Uncharacterized protein C7orf43 [OS=Homo sapiens]	3	1	1	1	TRAPPC14
Q9Y2I7-1	1-phosphatidylinositol 3-phosphate 5-kinase [OS=Homo sapiens]	0	1	1	1	PIKFYVE
Q709C8	Vacuolar protein sorting-associated protein 13C [OS=Homo sapiens]	0	1	1	1	VPS13C
Q9BUM1	Glucose-6-phosphatase 3 [OS=Homo sapiens]	2	1	1	1	G6PC3
Q14166	Tubulin--tyrosine ligase-like protein 12 [OS=Homo sapiens]	1	1	1	1	TTLL12
P62195-1	26S proteasome regulatory subunit 8 [OS=Homo sapiens]	3	1	1	1	LOC101353736; LOC111158036; LOC112837724; Psmc5; PSMC5
Q8NCK3	Zinc finger protein 485 [OS=Homo sapiens]	2	1	1	1	ZNF485
Q14151	scaffold attachment factor B2 [OS=Homo sapiens]	1	1	1	1	SAFB2
P49716	CCAAT/enhancer-binding protein delta [OS=Homo sapiens]	4	1	1	1	CEBPD
Q9UHN6-1	Cell surface hyaluronidase [OS=Homo sapiens]	1	1	1	1	CEMIP2; TMEM2
Q9UNE7-1	E3 ubiquitin-protein ligase CHIP [OS=Homo sapiens]	2	1	1	1	STUB1
P48047	ATP synthase subunit O, mitochondrial [OS=Homo sapiens]	5	1	1	1	ATP5PO
P05198	Eukaryotic translation initiation factor 2 subunit 1 [OS=Homo sapiens]	4	1	1	1	EIF2S1
Q9P2H5	ubiquitin carboxyl-terminal hydrolase 35 [OS=Homo sapiens]	1	1	1	1	USP35
Q8TE73	Dynein heavy chain 5, axonemal [OS=Homo sapiens]	0	1	1	1	DNAH5
P21709	Ephrin type-A receptor 1 [OS=Homo sapiens]	1	1	1	1	EPHA1
P49760-1	Dual specificity protein kinase CLK2 [OS=Homo sapiens]	2	1	1	1	CLK2
Q8IWA0	WD repeat-containing protein 75 [OS=Homo sapiens]	1	1	1	1	WDR75
Q96D70	R3H domain-containing protein 4 [OS=Homo sapiens]	3	1	1	1	R3HDM4
P49790	Nuclear pore complex protein Nup153 [OS=Homo sapiens]	1	1	1	1	NUP153
Q8N2R0	protein odd-skipped-related 2 [OS=Homo sapiens]	5	1	1	1	OSR2
P35716	Transcription factor SOX-11 [OS=Homo sapiens]	3	1	1	1	SOX11
Q2M3V2	Ankyrin repeat domain-containing protein SOWAHA [OS=Homo sapiens]	2	1	1	1
Q96NG3-1	Tetratricopeptide repeat protein 25 [OS=Homo sapiens]	2	1	1	1	ODAD4
O14880	Microsomal glutathione S-transferase 3 [OS=Homo sapiens]	5	1	1	1	MGST3
Q53H80	Akirin-2 [OS=Homo sapiens]	5	1	1	1	AKIRIN2
Q9P2D7-1	Dynein heavy chain 1, axonemal [OS=Homo sapiens]	0	1	1	1
Q16384	Protein SSX1 [OS=Homo sapiens]	4	1	1	1	SSX1
Q16719	kynureninase [OS=Homo sapiens]	2	1	1	1	KYNU
Q9ULX6	A-kinase anchor protein 8-like [OS=Homo sapiens]	2	1	1	1
Q52LW3	Rho GTPase-activating protein 29 [OS=Homo sapiens]	1	1	1	1	ARHGAP29
Q9P2N5	RNA-binding protein 27 [OS=Homo sapiens]	1	1	1	1	RBM27
Q05DH4	Protein FAM160A1 [OS=Homo sapiens]	1	1	1	1	FHIP1A
P11473-1	Vitamin D3 receptor [OS=Homo sapiens]	3	1	1	1	NR1i1; VDR
O60437	periplakin [OS=Homo sapiens]	0	1	1	1	PPL
Q8WXR4	Myosin-IIIB [OS=Homo sapiens]	3	1	1	1	MYO3B
P35790	Choline kinase alpha [OS=Homo sapiens]	8	1	1	1	CHKA
O14607-2	Isoform 2 of Histone demethylase UTY [OS=Homo sapiens]	4	1	1	1	UTY
Q9H094	Neuroblastoma breakpoint family member 3 [OS=Homo sapiens]	6	1	1	1	NBPF3
